# Supplementary material for: Genome-wide Analysis of Basic Helix-Loop-Helix Family Genes and Expression Analysis in Response to Drought and Salt Stresses in Hibiscus hamabo Sieb. et Zucc
Source: Int J Mol Sci. 2021 Aug 15;22(16):8748. doi: 10.3390/ijms22168748 (PMC8395896; doi:10.3390/ijms22168748)
Supplement: Supplementary file 1 [file ijms-22-08748-s001.zip]

Archive with 1 entries (1 files):
- ijms-1250615-supplementary.xlsx
