# Supplementary material for: Genome-wide Analysis of Basic Helix-Loop-Helix Family Genes and Expression Analysis in Response to Drought and Salt Stresses in Hibiscus hamabo Sieb. et Zucc
Source: Int J Mol Sci. 2021 Aug 15;22(16):8748. doi: 10.3390/ijms22168748 (PMC8395896; doi:10.3390/ijms22168748)
Supplement: Supplementary file 1 [file ijms-22-08748-s001.zip › ijms-1250615-supplementary.xlsx]

## Sheet: sum
Additional file A: This excel file contains all of the additional Tables (Table S1–S7) associated with the manuscript. Each table is in a different sheet. Table numbers and titles are listed below:
Table S1. Protein sequences of the identified bHLH gene members in H.hamabo.
Table S2. The predicted physicochemical properties of 162 bHLH proteins in H.hamabo.
Table S3. Duplication type of HhbHLH genes in H. hamabo.
Table S4.The duplicate mode and estimation of absolute date for large-scale duplication events for HhbHLHs.
Table S5.Cis-element analyses of the HhbHLH gene promoter regions.
Table S6. Expression profiles of HhbHLH genes in H.hamabo leaf during salt and drought stresses.
Table S7.The primers of HhbHLHs for qRT-PCR and HhbHLH2 cloning.

## Sheet: Table S1
Table S1. Protein sequences of the identified bHLH gene members in H.hamabo
>HhbHLH1
MQSTGCTYICLWSCSFLQQANCLIGLDGCYNDANMIQPQALVLFLEYRRLIFPLENNQYA
LVSLPYSFPTLIIVSPLKTSTEISSLCYSDLVPGFAFRNFSPYIELREPELQNRTNQELR
FVHFAVNAYGSLDHRNNKNNLDVAFFSSAYVLQTAVFMGCRSGEIELGSPIAANLNMEME
MRSFFLEDFSRQWQSPVAVGDQLPQPTDLNRPSSSSLTSRSTGGSDPDSYLMFTSPSAPR
PQAPTGETIPSSLLAKATSSSIYDPHEQALSEIRSNTRLPTLDSENAAITKAILAVLTSP
SSSSSSSTSHHNLPHLLNPKATAFKRYGTVFNAAVTRPAKASLRAQSMLKRAIQFYSKLN
LVRRAQLLRSRPTANLNQLQHMLSERKRREKHNESFDALRSLLPSGTKKDRVSVLTGTRE
QLSSLQKAQIMELNRQNQSLQAQLSIPGVAANEVNGSSNERLNIRIIPVSESTSEQRIVDL
RINVRGKRPVVDILIQLLEFLKLDRNISLTSTEANTRITERGSVNHVNLRFRIEGNNWDE
ATFQEAVRRILADLVQ*
>HhbHLH2
MESDLQHYHHHLVDYHQPQHNQRQMNSGLTRYQSAPSSYFSNILDRGFCQEFLNRPSSPE
TERIIARFLSSGDDTAGGGGDDDTEKIPEQNICTATQSSPVKETTVKIEQQTQIITPIDN
QTGLMQPPPQQQQANYSSVPQNLYQSQPQQYLVNHQPGSAIGGGGGGKSNLVRHNSTPAG
WFSKINMENIAGYGAMRGMGDYGSVKSSKRPPAPPPPSGLMPSIAEMGNTDISLENAGFA
ENRPNNYSSGFPVTPWDESMMISDNLSGIKRLREDDRSLSGVDLDGAEMKNTDDGNHHPT
PLLAHHLSLPKSSPDVSAIEKLLQYQNSVPCKIRAKRGFATHPRSIAERVRRTKISEKLK
KLQDLVPNMDKQTNTSDMLDLAVDYIKDLQKQVKTLTDSRAKCSCSSQHHQHQHQQQ*
>HhbHLH3
MADLHGGAPYSNPEPEEFSTILNQLLNNPSSSSSPSSCMQFKGKNIHFLPSQVPGISTLA
SNSSVEMAISVVDRYLLSGLTIGAESEPRVNFSDPETYFVRNVKDGTDNALSSAGDFSCD
SEVPDASEVPSNQERPRSSSKRSRAAEVHNLAERRRRSRINEKMKALQNLIPNSNKTDKA
SMLDEAIEYLKQLQLQVQMLSMRNGLSLYPMCSPGGPQPMQMPPTGMGYDEGHGFVNPNI
GAGTFSSNEESAMNTPFNLSDPSTISNLPVVAPSAANMSNLEASVGFESSAGAHYGSIAR
SSSSKEICKEDRSQLELEMNHAGNSSSSGVS*
>HhbHLH4
MEFSQDGFLEELLAPRRDSWTTFSTGVSELLPSGSWDFVSFDENPTLATSNLSLVGFPTP
TDEIQNPSFGCPFVVDQPCPYLDFEDPCSLQHHSLQQDYPSMIDVEDRSGLQQHNMGDLL
GKKRSKTNKLQGQPSKNLMAERRRRKRLNDRLSMLRSIVPKISKMDRTSILGDAIEYMKE
LLERINKLQEEETKEGTDQQILLSNLKEQKPNEVLVRNSPKFDVERQDTDTRIDICCATQ
PGLVFSTVSTLEALGLEIQQCVISCFNDFSMQASCSEVAEQRTMISSEDIKQSLLRNAGY
GERCQ*
>HhbHLH5
MEELIISPSSSSSLACFTLETPPPSTLQQCLQFVVQSQQNWWTYAILWQTSNDEHGRLLL
SWGDGYFQGTKDASPKLASANISNIACLDNERRNGMKGLQALVGDNIHEFDVSMINGADV
ADAEWFYVMSLTRTFPVGEGISGKALSTGSLVWLTGAHALQFYNCERAIEAQMHGIETLV
CIPTSCGVLELGSTEMVSENWGLVQQVKSLFGPDLIGLVPKQSGQFLEGNISFADIGIVS
GVKEEDDETKQENPNNKTKKYSTKTGKSSYVDSEHSDCDRPLLAMSHMEKRNPKKRGRRP
GLGRETPLNHVEAERQRREKLNHRFYALRAVVPNVSKMDKASLLSDAVSYINVLKAKIEE
LESQLQRECKKLKVEMTDAMDNQSTTTSMDPKNASASPGTEGSAGLDFDIKIMGNDAMIR
VQSENVNNPAARLMIALRDLEFLIRHASISCVNEIMLQDIVVGVPDELRNEEGLKSALLR
RLDQYGK*
>HhbHLH6
MGEKFWVNEEDKIKVESVLGNEACEYLISSASKNLLLDLISPPPSYLGLQQKLCEAVERS
NWNYGIYWQVSSLKSGGSILIWGDGHCRDSKLGGADVGGKSEGFEKINEVRKQVLQKLHV
CFGGSEEDSSVAKLDGVSDMEMFYLTSRYFKFHSDTSYGPGESYNSSKVIWTSDVNSCLS
HYQSRSFLARSAGLQTVVFVPVKSGVVELGSIKLIPEEQNIVEMVSSVFGGSSSVQTKTI
PKIFGHELSLGGSKSQPISINFSPKTEDESGFMLESYDVQSLGSNQLYGNSSNGCQSEGD
AKLFPQLLIGGLNAQARISGMERPKDDSPSLPDERKPRKRGRKPANGREEPLNHVEAERQ
RREKLNQRFYALRAVVPNISKMDKASLLGDAITYITDLQMKIRVLETEKETVNNPQKQLP
VPDIDFQQRHDDAVVTMRCPLDAHPVSRVLKALKENQITAQESDVSMTDNDKIVHTFTIG
APGGGAEQLKEKLMDALSK*
>HhbHLH7
MNHCVPDSEMEDNDSIPSSSLARSKKPSIPEDEVMELLWQNGQVVMQSQNQRSTKKSQPF
KFQGSDQSAAREMRSSSYHYQQQQQQQLVTDNDLFMQEDEMASWLHYPLSEATFDHDFCA
DLFYPSSAASAPCVTSTTATTSVPPPLGTVSQFSASAAASVSRPPIPPPRRNKLESPRIQ
NFVHFSRHKAARAEQSAPSNFKSAVRESTVVDSSDTPAMDPESGADRAMPSNTEAASGGK
NNINGANMSVAAGANTQSAGVSGSASKDNLATCEITVTSSPGGSSSSAEPTAQKDAPTED
RKRKGRELDAAECHSEKQMRGSASSKRSRAAEVHNQSERKRRDRINEKMRALQDLIPRCN
KTDKASMLDEAIEYLKSLQLQVQMMSMGCGMFPMMFPGVRQYMPTTVGMGMGMGMGMDIG
RPMMPFPNVLAGSPSPTPAAVAHLGPRFPIPAFQMAPPAPPPDPSRIQPNNQADAMLNPL
SVQNPNQQPCVPNFADPYQQYNNGLHPMQFPCPQNPTMAQPSSSRPSTSKGADNLKNHPS
GKGSWALQVDNSSWNRLGKGCCLF*
>HhbHLH8
MAAYSFNDNFSIDNCYAGFLDPFSRDLGPCDGIPYGGSLSVSAAAAASQSLVLDSEKGEM
VKTAPVKAGRKSVPEEKVRAALKSNHKEAERKRRARINSHLNTLRTLLSCNSKMDKATLL
GEVVRQVKQLKKNATEASRGLLVPMDDDEIRVDACIYDYDEAVETYCFKASICCDFRPELL
TDLRQALDALPVKMVKAEISTLGSRLRNDFVFTGCRTAGAEAREYVARSIRQAMNSVLEK
ACISQEYSLYSAFSKKRQRLSFFDSSSSSS*
>HhbHLH9
MFHKPSNTSDPFFSSGWDPIVSQSESLAGPSMAYHYRLVMENQGICGTSHVSQYQSDLSF
VELVPKLNGFDGGNLSQMVGPLGLPQCDQIANNRCTRDYALNTEGGNERGLTNGLQSLDE
HLISEEALVGSSPNGVIRKRAPESNSPLRSCKTGNEEPPMDLSSEGCDGQKEQDGKKQKT
EQNIGGNSRGKQAAKQDEDGSQSKEAPKENYIHVRARRGQATNSHSLAERVRREKISERM
RLLQELVPGCNKITGKAVMLDEIINYVQSLQQQVEFLSMKLATVNPELNLELDRILSKDI
LHTRSGGAAALGFSRGTNSPHAFTPGIFPGTTSGIPNTNPQFPPLPQPVLDNELQNLFQI
GFYSGSTMDGFGPNGQLKPEM*
>HhbHLH10
MALEAVVYPQDPFTSYVFEDFSTVGGGRSYDFCLQNEDKAFLGFFENWESSSTNSFMQHA
KDQWDPYSSPEACTVDQSIPAAGIIFPPVPELPASATTTATNNRRKRRRTRSSKDKEELE
NQRMTHIAVERNRGKQMNEYLSVLKSLMPSSYAQRGDQASIIGGAIDFVKELEQQLQSME
AHKRTTTKTQQQPAHNGCYSSPFAEFFTFPQFSTRCATQCNNEAAVESKADIEVTMVETH
ANVKILSKKRPRQLLKLVAGLQGLRLAILHLNVTTMNGMALYSISVKVEEGCHLNTVNKI
AAAVNQMLQRIQEEAAF*
>HhbHLH11
MLHRLESLESCTYDRMDMTVLERQAARLKWQQQNYVVQNNNPVELCASSVPQFQGLVGSN
LGCGQMVELKRLEVFLSTDNFQEFVNFPVAGPEFGDSEKLDLLPPEAAADYCISRTSSCQ
MTALDTAVMKEEREDMILEKMESTTGCGRESFNKRKAEAVADHKSKDKRIKGEGEGESEV
KTKCSTEISRNSSKENSKASEVQKPDYIHVRARRGQATDSHSLAERARREKLSKKMKCLQ
DLVPGCNKITGKAGMLDEIINYVQSLQRQVEFLSMKIAALNSSVENLPTKDNHAMKFPAY
AANFQAAAKLPEMAGLPCFQLNPLQKETVNCMLNEPMHPPQTEGIANASVSISEQALSSS
SKTQLQPFSTWNMDPHALYNIYNMGFH*
>HhbHLH12
MEIASGKWLSELEMEDPTLFPQLYYQMMNMNPLDHSFHDIYSQPLSSENYACDPYINGNS
FVDDDSERPMKQLKANSWNSCTTENHIPPPPKASSSSSSSHIISFDNSNCRRYCSNKSGQ
VSRSRTPIHAQDHVLAERKRREKLSQKFISLSALIPGLKKTDKASVLGDAIKYLKQLQDR
VNVLEKQVVNKTMESVIFVRKTQIYADDETGTISSSDENSDGESNNGFPEMEARVSDKDV
LIRILCKNNKGCIPNIINEVEKLGLFVLNTSVLPFGQATLDITIVARMEAEFSMTVKDLV
KSLRPALRKFIN*
>HhbHLH13
MPPPKFQFDSSQKMKSLQGLNKSSGDNSIPREVKECLTLTVGSSYCGSNQVRNDVDFSQG
SSNGFGTTATGLSTETSKDDARKAVVRSEKGKFETIEPTVTSSGGSGFMSGQKRKSRDGE
DYESQSEAVELQSAAANKPPQRSGLSRRSRAAEVHHNLSERRRRDRINEKMRALKELIPH
CNKTDKASMLDESIEYLKSLQLQLQLMWMGNRMAPMMFPGIQHYMSGMGVGMGTPTMPSVH
NPLQAETGQAQQLNPVNYKHQVQNLTFSDQYARFLGFHHMQNASQMNMFGYGSQTTTQSP
MVSAPTTPIRPTTANNSTSPSGKMGRFLFPLICELFMLVWYHIHGVHVALSH*
>HhbHLH14
MERKFSDILKGKEQKIASLSEDSMDVDMIKSSTEDHMDMMTMMMQMEKLPEFCESPPFKN
FEINFSNGTSCSTILPTPPIYPNPINDPSSLNTFTALPASTLSFIGNVPAQESMAPRQQP
NNMDGATNKFKYPSLFNNSNLYPSSVDKKNSMAEMREMVFRIAAMQPIHIDPEFIKPPKR
RNVKISKDPQSVAARHRRERISERIRILQRLVPGGTKMDTASMLDEAIHYVKFLKKQVQS
LEQAAVNRPTGVGFPRAAMANVGYSSLAKACQPSHHHQVVSNMKMLR*
>HhbHLH15
MDSSTHQSYQNKNSQSNSGLLRFRSAPSSLLANFPDTVDCGVNKGGFDISKFVNSSNGGN
GEIEDKSESEAAVNYASSTPNFSGLPPQYPRQSSAMDSSYDLLGMDKQSQGKPVTGSLMR
QSSSPLGLFTNLSVQNGYGSMKSLGNYSGMNGTTGELSPSSNRLKNHISFSARQPSSLSM
LSHISEIGDDSIGANSFDRDSWNDSAAQFTQNFSGLKRSRDNDHKFSSNNQNGDGGSRIH
VLSHHLSLPKTSNEMAAVEKYLHFQDSVPCKIRAKRGCATHPRSIAERERRTRISEKLKKL
QELVPNMDKQTNTSDMLDLAVDYIKDLQKQFKTLSDNRANCKCLNVKKALPNQVL*
>HhbHLH16
MELNPGTAGTGYHKTASEREEVAALESLQFTDEISRLVSAPATDNASSFTALLELPAPQA
VQLIHSPDSAKLIAAPAPAPNVDDFKGSFQFPFNCGLVERAARLSVFAGDGNNNGNNKSN
SPEPTLYNSSASLQKPVKSEPAGTESSQLLVSDPTVENRSIKRKDREKVKGSTKKSKTAA
KESSDDAEKLPYVHVRARRGQATDSHSLAERARREKINARMKLLQELVPGCNKITGKALV
LDEIINHVQSLQRQVEFLSMRLAAVNPRIDFNLDSVFTAESGSLMESNFSGMVMPMMWPE
VQLNGNRQQFPQHLHLDAFQQPVLGREEVCNNYITLEKSLSGYDSSGNSAETDGNLRFLR
TRRPEMSVQSNTWFEAD*
>HhbHLH17
MPKRHMKRTYYKGRGKAWHKEKKTWVMRPYDSSSDNPDMETETVAVAEVGGQKRSGKRRS
KQGKANDGGGSDHGGGQSEHEMHIWTERERRKKMRNMFSNLHALLPQLSAKADKSTIVDE
AVTYIKNLQQTVQTLEKQKLENVRSSTTVDYDQSSIITSQVQVPESREASLVDNQGQTNN
YPLTMDMSPTFPSQMSPACFKTWFSSNVVISICGEDAQINVCSQRKPGTLATVLYILEKH
RLEVVSVHVSSDQYHSMYMIHVRGGGVSKQFPGALSIEETFKLAAGEMNLCLFSG*
>HhbHLH18
MEIQVGMGGWGWSDEDKATVASVLGTKAMDFLLTSSVSNDNLVMTTNGDENLQNKLSDLV
DRPNASNFSWNYAIFWQISVSKSGDWVLGWGDGCCREPREGEESEARRLEDESLQHMRKR
VLQILHTLFGGSHEDNYAFRLDRVTDTEMFFLASMYFSFLRGEGRPGKCFASGKHVWIFD
ELRPGSEYCVRSFLTKSAGIRTIVLVPTDVGVVELGSVRYVPESLELLQSIRSLFSSSSS
LLGAKQMAAVMPVVNEKKGANPWFSNSGIVESVEGVPRIFGQDLDNISHGHSNYLEKLAD
RKIDDRAAWGAYADDGGRLSCSSLQNGVHALGLQHVHGVKQLSAYGPQNNTNSFQEPGFH
YQSQKPAQIQIDFSGATSRPSAITRPLRGADSEHSDAEVLCLEEKPSAADGRRPWKRGRK
PAHGREEPLNHVEAERQRREKLNQRFYALRAVVPNVSKMDKASLLGDAIAYINQLQAKLN
VMEAERKRFGSTTSRDLSGSDLNANAENHIPAPNINVQAIHDEVVIRVKKLHANTISLSV
NAITTNDPDTIREIIFRQDASRPWTLADVHLAYGCGDVALAPLGPHWKQMRRIYMEHLPT
TKRLESFAKHRAEEARHLVQDVSA*
>HhbHLH19
MNNSDPEWNFELDLPFSNHRKPMGQDNELVELLWENGQVVLNSQTHRKQDDETVSWIQYP
IEDPFEKEFCSNFFSELPLCDPFDSAHEKKNLQVLSKSNGGNSKLREAKECSTMTVGSSY
CGSNQIRNDIDFSRGSNNGFGTTATSLSSEATKDDARKAAAQSEKGKVETVEPTVTTSSV
MNINCFLLQAAEHQSAAANKPPQRSALSRRSRAAEVHHNQSERRRRDRINEKLRALKELI
PNCNKTDKASMLDEAIEYLKSLQLQLQLMWMGNGMAPMMFPGMQHYMSRMGIGIGPPTMPS
VNYQHHVQNPTFPDQYARFLGFQHMQNASQQMNMFGYGSQTTTQSPMVLAPTSTIRPTTT
NNTSPSGTMSKY*
>HhbHLH20
MALEAVVFQQDPFSYGVGFQHQEQKANYSNAEEMLAKSGGFGFGSSWGTLSSSLPVHQNI
KEWPWGSNSSSPDIGFATGGSSFSPMDPPPVGARTCRRRRRPAKIVENRQEKENQRMTHI
AVERNRRRQMNDYLAEIRSMMPNSFVQRGDQASIIGGAINFVKELEQFLQSLEVRKKMAN
PNTSSSLFSDFFSFPQYSTGSTGTHLSYATAPGDSVTKKGSSLSPSSSVADVEVTMMDSH
ANVRIRSRKHPKQLFRMVSAIHSLGLSVLHLNVTSVENTALYSLSVKLFFCEQVEENCQL
TTVDEVAAAVYEMVDRFQEEAAEFKS*
>HhbHLH21
MTDSRLSSAMNLWTDENASVMEAFMSSDLSALWPPPQSSASTSTPAVVPSSSADATGPPD
LSKSAQSHPPVALFNQETLQQRLHALIEGARECWTYAIFWQSSYDYSGSSVLGWGDGYYK
GEVDKGKGKLKTSSAVAEQEHRKKVLKELNSLISSSMAPTDEAVDEEVTDTEWFFLVSMT
QSFVNGCGLPGQAFFNSTPVWVVGPDRLAGSTCERARQGQVFGLQTMVCIPSENGVVELG
STELITQGSGLMNKVRFLFNFNNGIDYASYMSMHNNISEEGENDPSSLWISAPNSGVEHK
ENNNTSNQNQQVQRSTQFRDNPSSSSLTETPSSIHVENHHQQQQNHLRGQSFSDYGFDGI
NSARNGNSSNLLKPDSEEILNFGESKRSGNGNLFSGDSSGVVLPSSGTVKSSRGAGDSDN
SDIEASVVKEAECSRALEPEKKPRKRGRKPANGREEPLNHVEAERQRREKLNQRFYALRA
VVPNVSKMDKASLLGDAITYITDLQTKVQNADSEKYELKKQLEAMKKELANKDSSPPMSN
FIANKLIELEIDVKVIGLDAMIRIQCKRKNHPAARLMTALKELDLHVQHASVTVMNDLMI
QQATVKMGNRFYYNQEQLKLALTTKIGDERYRALTKA*
>HhbHLH22
MKTSSSLDHHHQDQQRMSSSGFCNTPSTCFVREDDVHSKNKRKRLRTTKTSEEIESRRMT
HIAVERNRRKQMNEQLRVLRTLMPASYVQRGDQASIIGGAIEFVSELAQLLEGLESQKAR
RLYGPSLQTRDSSSSMKIQQQQPLSPRTSLPKDRVELIDYDSDTTGVLYDQTAESKSSLA
DVQVKLLGSEAMINILSTTRPGQLVRTIAALEGLNLNLLHTNITTIEQTVLYSFNVKLES
ESRLSADDIASSVQQVFSFVHSSSGV*
>HhbHLH23
MRGKKEEDQGECSQAIHNIQSYQEQLFLQQQMHHQQQGNDLFGGARGSLIFPEVSPILPW
SLPPIHSINPAHFTGNPVRDDDPFLVPPPPSSYGGLFNRRAPGLQFAYDGTPADHLRILS
DTLGPVVQPGSAPFGLQAELGKMTAQEIMDAKALAASKSSHSEAERRRRERINNHLAKLR
SLLPSTTKTDKASLLAEVIQHVKELKRQTSLIAETSPVPTEIDELSVDTTEEDGKFVIKVS
LCCEDRSDLLPDLIKTLKALRLKTLKAEITTLGGRVKNVLFITGEEDSSGSGEQQLQYCI
SSIQEALKAVMEKTSLDESSSGNVKRQRTNISILEHRSL*
>HhbHLH24
MLQSDFVSRETRIASRIVCGFADFREMTLEALSSSELLNFVIYDTISATPYSSNDSFVSS
FSMENSLISQEQASITAMNCFPMVKILPPQCSRSAAAERRANLAVQGRKKRRRKPRVCKN
KEEAETQRMTHIAVERNRRKQMNEHLAVLLSLMPESYVQRGDQASIVGGAIEFVKKLEHL
LQTLEAEKLRVLQQVRPAAANEETTNINSKLLPSPPFAQFFMHPQYTWSQIPNRYTSKTK
ALTADIEVTLIETHANIRIRSRKGPTQLSKLVAGFQSLHLYILHLNVTTMDPFVLYSISA
KVEEGCQLSSVDDIARAVHHMIEIIEEDATAALC*
>HhbHLH25
MRYKEMRHHQTGDTIHRLSFQSLFFGVRSRKGSPHNCLSPVPDKTATANNAWDLANQPIP
PPLSLLSLATLPVPYTSLFPFPLGLTRLPLLLVTSKHLTSIPFLSVLPTPERQAAESCLL
LLGFGGGGLHLLLLLTIVLWRGSENQSLLVYVPLLTSLLFLGDLLEVGCLEQGFVNSELL
SFREEEAQYTILSVEDKMPFLQMLQSVESPQLFAFKNPNFQTLLRLQHSNSNDPFMETQI
QAQELESCVTREILDLHSPVKSETNNDLKKTPHFLTSCFEVVSSESNLDAIADSCSRETQ
NVAKSPLVARERRKRKRTKPVKNKEEVESQRMTHIAVERNRRRQMNDYLNSLRSLMPPSY
IQRGDQASIIGGVIDFVKELEQLVQSMEAQKRMRRIEEINSSSENSESAIEISQPEVTKG
ESEAGAAEIEVNVIQNHVNLKIRCERKPGQAQLVQGIATLESLRLTVLHLNITSSQASLL
YSFNLKVME*
>HhbHLH26
METADYYHLQRNHHQQQQSCGLMRYRSAPISLLENHVNGTTGVIGYGDFRSSAGPEMEAF
FMFSGDGSTDMLEYEEKSVKQEYQIQSLPMQSVGTDVGLENSMGAGNGNGSDLIRQSSSP
AQFFSNQGLDNGISPLPFFLFLSRNLPIGTRTAFRPASFSSTPSSYSKPMPRIARVECRS
LGCSNGSNVQFIPNLVTDSRNNASLSGLKRARESDGGDLFCGLSKLQTQSMDGRDCSTGL
THQFSLPKTYEMDVAEKFWQFQGSVPCKIRAKRGCATHPRSIAERVRRTRISEKLKKLQG
LFPNMDKQTNTADMLDLAVDYIKDLQRQVKALRDTKAKCSC*
>HhbHLH27
MNDCRLAPTMNLWTDDNSPVMEAFMSSDLTALWPPPHSSASTTTPAASSAGGGGHDLSMS
FVSQSQTSVSLLNQETLQQRLQALIEGARECWTYAIFWQSTYDYSGTTPVLGWGDGYYKG
EEDKGKGKSKSKVSSSSYAAEQEHRKKVLRELNSLISGSSATSDDSVDEEVTDTEWFFLV
SMTQSFDSGSGLPGQALLNSSPVWVTGQDRLASSTCERARQGQVFGLRSMVCIPSANGVV
ELGSTELITQSSDLMNKVRILFNFNIGIEAGSWSVSNTADQGENDPSSLWISEPNKGEEP
EDKNINFNNNNTSNQTQRIQNPSTSSLTENPSSVRVGNHKQQQAQSFFLNFSDYGFDGNS
GVGTGNSSACLLKPESGESKRSGNGNGNLFPANSQFVVEENKKKRLPNSRGSNEDGMLSF
TSGVVLPCSGVAKPNGCAKDSDNSDIEASIFREADSGRVVEPEKRPRKRGRKPANEREEP
LNHVEAERQRREKLNQRFYALRVVVPNVSKMDKASLIGDAISYINELKAKLQNADSEKEE
LQKQLDEMKKELSCKGPRSTAPPSPPDQDLSMSDKSIELDIDVKIIGLDAMIRTQCSKKN
HPAARLMTALKELDLDVHHASVSVVNDLMIQQATVKMGSRFYTQEQLRKAISFKVGDAR*
>HhbHLH28
MELPQSWSMEAEGRKPTHDFLSLCTHSSVQQDPRPPSQGGYLKTHDFLHLERLGKACAKE
ETPREEAMAEKPPPPAPPPRSAEHILPGGIETYSISHISYKTEGPLFTTVAQRSSSERND
ETSNCSSYTRSGFTLWEESAASKGKTGKENTSTTPAVREAAGNERQWATSSLERASQSST
NNHRNSFGSLSSSRTSTKQKRIMKLITSAKGSAQYDDFEEDEDFILKKQSSTTSNKELRV
IVDGKSAADQKANTPRSKHSATEQRRRSKINDRFQMLRGIIPNSDQKRDKASFLLEVVEY
IQFLQQEKVQKYEGACQGWNQEPSKLMPWSYKERPIEDHAYQSRHINSMPTPALVFPVAPN
IPRAAINPVEPDMSTTTTLRPIDLGPVMMNKAMPFLVSPQPNFIMSAQSSPRLPSDAETN
GALPIKKPKEQELTVEGGTISISSIYSQGLLNTLTQALQTSGVDLSQASISVQIDLGKQS
TISSARTSTLKGRETPSTNQGVGFIEESD*
>HhbHLH29
MQPCSREMQAMDSLLNPTQLLPLQDLQINGPHPQFDNPTSSNDDFLEHMLSTASFPLSSS
SWSDLKSPGPCNLDDSAFHHDEILASKLSQQQQHHINGGDGSNPFQAMKMMMMMQQQMMV
AGGVPTVAAAGAGGGTHQGGGEGSMQALFNGFGDGSFNHPQVNFGANSKTDVNPSQAPTA
TAPPEKPKQKVRARRGQATDPHSIAERLRRERIAERMKALQELVPNGNKTDKASMLDEII
DYVKFLQLQVKVLSMSRLGGAAAVAPLVTDMPSEGGGDCIQTSANGGGSLPRNSNGDQTS
SANDSLTVTEHQVAKLMEEDMGSAMQYLQGKGLCLMPISLATAISTATSHSRNPMTNHVN
PNNGGNGSHLLLQSSGGGDGPSSPSMSVLTVQSATLGNGGVDGAASVSKP*
>HhbHLH30
MASGGNDDVGYKHQNLMNYSSSEMNPLCGKVDAMAMSSISMYSKPSNSSDPFFGSGWDPI
VSQSQSESLVGSSMVSQGEFTNSHYPLLMENQGICGTSHFSQYQFNPSFVELVSKSPGFG
NGNLLEMVSPMSLPQSSQVAIIQGGPSYAVNHEGGVERASTNSTQSGEDHQISEGVVGAS
PNGKCRKQVPESNQNVDEEPQKDPSGENCDVPNEQDAKKQKTEQNRGANSRGKQVAKQAK
DGSQTGEAHNENYIHVRARRGQATNSHSLAERVRREKISERMRLLQELVPGCNKITGKAV
MLDEIINYVQSLQQQVEFLSMKLATVNPELNTDVERILSKDILHSQGGSAAALGIGPGIN
SSHPFSSSIFLGTIPGIPSTNLQFPPLPQTVLDNGLQNLLQMGFDSSSAMDGLGQIAANS
GTNIYVGCQPLVGFDIASTNQVVAYLVILLIFHALDPQIGSGYMICVCGWFLTTFGFDLQ
LLVVFQ*
>HhbHLH31
MKVYEESCCFDPHSLTDCQDLMGLPTAATNCYNSLEDNLNLSSYNYHHHHHHHEEDVSVA
AAMDMETHQHYLLDNTTITTTNANSHLIPYLAQDLSYDQSNWKTFNMVPSSSSPEAAAAS
GAGGYTPTPELLGLFHLPKCSFLPNSSISFETTPGSPSVVYDPLFHLNLPPQPPVFRELL
QSLPHGYTVTADDKDGSCIGGLYHDGDNGIIEFTRDISMAGRTKDREKAGKTTKHFATER
ERRVHLNDKYQALRAMVPSATKNDRASVVGYAISYIKELLITVQELKILVEKKRCGQERS
KRLKTEDAVSAADAGGVDCKPLGDPDQCYNTSLRSSWLQRKSKDSEVDVRIIDDEVTIKL
VQRKKINCLLFVSRLLDELQLDLQHVAGGNIGDFYSFLFNTKIYEGSSVYASAVANKLID
VVDRQHGAALPTSSTSL*
>HhbHLH32
MERLRQLVGPKGWDYCVLWKLSDDQRFIEWVDCCCGGTESIESGGELQFPVTSVLLPCRD
VMFQHPKTRSCELLAQLPSCMPLDSGYSCLNVSLLSPSSFMSVIDEFTLNRSHAQALISN
QPKWLNFSNNSDSNVLEEIVGTRILIPVAEGLVELFVAKQVCEDQNVMDYIVALCNISLE
QSSMMNSSCMDTHFNVLSTQALNENDEKDPINHFRPPSATTLETLNLPYDISIDQIRSTN
TLQQYHYLSEDKTNRLDACMEGSHDVFLSDKVVNPHQEMDPLNSMMTNESIVIQGNEKDS
VKQENGRSDSISDCSDQNDDEDDARCQRRAGSKGQSKNLVAERKRRKKLNERLYALRSLV
PKISKLDRASILGDAIEFVKELQNQAKELQDELEEHSDNDNGAKKTSANGVHKKFQSEIF
LQNDQIPVYSNNEHDKGPHSFPVGGNGSVSKAQNQDVDLCTDKTQQMEVQVEVAQIDGNQ
FFVKVFSEHKPGGFVRLMEALDSLGLEVTNANVNSFRGLVSNVFKVEKKDSEMVQADHVR
ESLLELTRNPSKGPSEMVKASENKGGVECNYHNQQQQHLQNQHISSHHHQLHHFPKQVP*
>HhbHLH33
MVESVATAQLHQEEEDDDGYEDKGETVKAEGKGSEQKTNTNRSKKHSATEQRRRSKINER
FQTLRDIIPQSDQKRDKASFLSEVIEYIQFLQEKLQAYEVSYQRWSQEPTKLFPWRNHHGI
AENFIDHSQTMKNGSGCENDGIIPSLVVNMPNSIESDMSDAVVFKALDHPPASAISMVDM
QTQSDAIATHARGNIAFHESASGSENMVLQHQFQSWQSGDCLTDSVIPNNSAMEQDNLTV
RDVSVGLSNAYSQGILNYLTQALQSSGVDMSQGSISVKIDVGKRVASGVTYMPSSSKERE
VQVVSNQVMAQTGVQSCSEESDQANKRHRTGKS*
>HhbHLH34
MNHCVPESEMEDDDSIPSSSLARSKKPSIPEDEVMELLWQNGEVVMQSQNQRSTKKSPPF
KFQGSDQSASREIRSSSYHHHQQQQQQQLVTDNHLFMQEEEMTSWLHYPLTDASFDHDFC
ADLFYPSATAAAPCVTSTTSTISGPPPLGTVSQFSASAVASASRPPIPPSRRNELESTRI
QNFVHFSRHKAARAEQSAPSNFKSAIRESTVVDSSDTPVMAPESGATQTMPRNTEAASGG
NNNIDGANTSVAAGANTQSAGVSGNTSKDNLATCEDTVTSSPGGSSASAAPTEDRKRKGR
ELDDSECHSEDVEFESADTKKQTRGSTSSKRSRAAEIHNQSERKRRDRINEKMRALQELI
PRCNKTDKASMLDEAIEYLKSLQLQVQMMSMGCGMVPMMFPGVQQYMPTMGMGMGMGMDI
GRPMMPFPNVLAGSPLPTPAAAAAHLGPRFPMPAFHMAPPAPPPDPSRIQPNNQSDAMFN
PLSMQNPNQQPCVPNFADPYQQYSIGLHPMQLPTPQQNQTMVQPSSSRPSTSKGADNLEN
HPPGDMAR*
>HhbHLH35
MPIFGAFSDSLVSSTSSAFAGYIKLSYIQLQTPPRMTGHLPNLPSMRDHDLMELVWENDE
VLIRGLSSKITERISLFSSRSSRSRIQLIEGDTCTASGSKDGVPGLSSAVLGSERCSDKQ
LVDSNIVSVDKKLEQCDVPEQKHETSSMGSKEKRSRFNEEKDRVNFSMFLSSGATRAMSS
QGLAAGAEDLRGNNDRSLPPTSRNPSENEGEFMAKKMKPPQKETPPDEQSEAGPNTGLPN
KIHDPCFKGNPEQMVASSSLCSRGDSNCPTYKLERRYEDTDLSKNTAMEEPEGTRRGNRG
AKGKRKPEVHNLSERRRRDKINKKMRALKELIPNCNKTDKASMLDEAIEYLKTLQLQAQM
MSLGNGVYMPPMMFPLTSAMQHINAQHLGGYSPMAVGMGMGMQMGLGCGAPPQFPTSLMP
GAAPLPGIPEATLNMLRSMSRSPFVSSAGSFTPQSVRPPGAGVSQFAAAAAAQVDLPGGA
NPTHYLNDAEQQTD*
>HhbHLH36
METDCCYHLQQNQQQLQPGCGPLQYRSAPASLLQNHVNGTTGVIDEYGVFRYCSSHEMET
LFVLSGNGSSDMQEYEEKYVKKEYQIRSLPMQGVANISVGGCTQKWAMGLVRLSNGTNGE
PTSTSRLYNNHISFSSMPSSYSKPMPQIAQVENQSLGNNNGGNGHFSPNLMTDSRNIASL
SGLKRARESDGDLFCGPSKLQTQNGYCGDYSNGLTHHLNLPKTYEEMDVVAKFWQFQGPV
PCKIRAKRGCATHPRSIAERVRRTRISEKLKKLQGLFPNMDKQTNTADMLDLAVDYIKDL
QRQVKTLRDTKAKCSC*
>HhbHLH37
MDDWFHTEPDQPNQVLPSSKHIVECLAAHDNNPPLVHVEAGLMFVECGFQMDGENGSFGG
ESAEFPRPFTDSETLALIPQLWHLEQYDSVSSLPTLMGQTGKQISYLQGENGNGDDEGNV
NRFIEIDKILQPENLSASVDAKGQQDMQNCLYSSFPDDHRITQTMAGLPSPLQSEASNPN
NGCNGTAKPRVRARRGQATDPHSIAERLRRERIAERMKNLQGLVPNVNKTDRAAMLDEII
EYVKFLRLQVKVLNMSRLGAAATVVPLITDGQAEGSNGLSLAPLADEEFRFSASPDQVVL
EQKVVKLMESNVTEAVQYLQSKDLCLMLVPLVAAISNVKASSSSSPPAPVSEERKEFGLV
NSLVHNTCSSSVIKAVAA*
>HhbHLH38
MEMNEQGFLEELLALRRDHWDTVPTEMDDIFSNGFNFDCFDDAASFLPDSFCQEFTVPFE
QGLSFNFNHVYDGPFGDEFYAAPQVTDTSNNTFDTPLFPVQQDHHLLNTVEEAESGFLAD
ELHMLGFQAAAACKAEPIQSPEAPVFNMGTCSTTDRNNRAKKLKGQPSKNLMAERRRRKR
LNDRLSMLRSIVPKISKMDRTSILVDTIDYTKELLERIKSLQQGMEAGSNELNMAHIFNE
VKPNEILVRKTPKLEVERRDADTGIEICFSGKQGLLLSTLTTLEALGLEIEQCVISCFND
FAMQASCSETFWSLMQDLKQRTLISSEAMKQTLFRNAGYAGNCP*
>HhbHLH39
METELSQQGFLEELLAPRREGWATFSTGVTEFLPCGSWDFDSFGETPTLATSNLSFVGHE
NPSFDCPFSDQPCPFVDGFTDRGMDSSYTNVNVVSPFPPAARDYTSIVDDEDQFGLLTDN
HQQQGLQKTKSSCKMEMEIQGFNMGGLLGKKRNKLQGQPSKNLMAERRRRKRLNDRLSML
RSIVPKISKMDRTSILGDAIDYMKELLERINKLQEEETKEGINQQVLLSNLMGQRPNQVL
VRNSPKFDVERRDIDTRIDICCATKPGLLFSTVRTLEALGLEIQQCVISCFNDFSIQASC
SEVAEQRTMISSEDIKQALFRNAGYGGKCL*
>HhbHLH40
MELPQSLPFGAEGRKPPHDFLSLYSHSSVQQDPRSSSSQGAYLKTRDFLQLEQQGNQSAK
KETTVEVASVEKPPPPTVERILPGGIGTYSISHIYYNPRAPKAEGAAFTVAEGNSTGRND
ENSNCSSYTGSGLTLWEESAGKKGKTGKENAGETPFVKEAAGKVGQWATTSLDEGSQSPT
NNHPKSFSCLSSSQPSSNQKRQSFMEMIKSAKGSSLLDDDFEEDKDFILKKESSTTTNNI
GELRVKVDGKSASDQKADTPRSKKHSATEQRRRSKINNRFQMLRDIIPNSDQKRDKASFL
SEVIEYIQFLQEKVSKYEGTYQGWSNGPSKLIPWRSNQRATENYADQSRAINGMAAPAIGF
PTKLDEGNTAVNPTIHESAESPIEPPNTSRATTTFGAMDISPGMMNKTMPFPVSLLPNFF
NSAQNTVPATQVASRLPSDAENRASQPQTILCHTGSCTTNGSIPNEKPKEQEPTVEAGTI
SISSAYSQGLLNTLTQALQTSGLDLSQASLSVQIELGKQSNRQPLAPASTLKVETAAPSV
NQGKTSPRVGCGEDSDQPLKKKLKT*
>HhbHLH41
MDPPLINESSFSAANPSAYSLAEIWPFPTNPGSDPTVLAGRGLGLRMGNLGGFGETSGLR
DGSMEESTVTEQSVGCGGGRKRKELSSEDDSSKIVSTTTSANEMNYSNGKRTKRPGAKSE
TAAPKAELEESSEEGGKPEQNSKPAEPPKQDYIHVRARRGQATDSHSLAERARRERISER
MKILQDLVPGCNKITGKALVLDEIINHVQSLQQQVEFLSMKLEAVNSRINMNPSLEGFHS
KDLGLQPIDGAGMIFGSQAAREYAQGSRPEWLQMHVGGNFERAT*
>HhbHLH42
MSSTSLITFGQDVPPTLQQRLQLILQSRPEWWVYSIFWQASRDAHDHLVLSWGDGYFQGT
RGFTTKSGRFVSSFERIRLGKQGQSLFGEEMNIERMVDADVTDYEWYYTVSTTQSFAIGD
GIVGKAFSSGSYIWLSGDQELQLYDCVRVKEARMRGIQTLVCLSTSFGVVELGASEIIQQ
NWDMLQFAKSIFCSEISKLPRLETQVQISTQFAPYFDIEKVSSDQNEWILEGHKQQSEAN
EDTKDLLGRSLSDSCLDSEGFNFQLTKKGRKPVSGKTTPSNHVEAERQRREKLNHRFYAL
RSVVPKVSKMDKASLLTDAVTYIKELQSKIDKLQFKLKVQSQKSKPTAITSTLDIDTTWQ
TSNYDPTTMEVEVKIVGSEAMIRVQCPDVNYPAARLMGALRALELQVHHASISSVNELVL
QDVVVRVPTGLINEEILRTAIFQRCS*
>HhbHLH43
MFYLISIKLKQDLKYYCIKIFWNDNNPFRSNYQVAELTWRNGQLAMHGLNGFLTTAPTTK
PACRSSDTLESIVHQATCHNQNNNSKPITPANIISSVAASSGGQSSGQLPTKRAWSTWDS
DQCKKQMISCGIHQEDRADRSACASATFHKVDHDVTMVTSGSHESLRSLKTKTIGDGDSR
FHDGSESRDQTGRTHSTRRSRAAAIHNLSERKRRDRINQKMKALQKLVPNASKTDKVSML
DEVIEYLKQLQAQVQMMSMRSVPPMMMMPFGLHPQQQLQMSVLSRLMGSMGVNNHGLGMG
MGLLDVNAASATMASSASPSLPPLLHLPLPFTTSAPQPMIPPRATVAASTAATQANRSAS
SNAPVPLPDPSWAFLTQPMNMELYNKMAAAMYQPQMNRTETASNPFPSNNVRED*
>HhbHLH44
MATGVQNQERVPKNLKKQLALAVRNIQWSYAIFWSISTRQPGVLEWGDGYYNGDIKTRKT
IQAVDLNADQLGLQRSEQLRELYESLSASQSNPQARRPSAALSPEDLTDTEWYYLVCMSF
VFNIDQGLPGRTFSSGQPVWLYNAHCAESKVFSRSLLAKTVVCFPFSGGVIELGVTDLVL
EDFSLVQRIKTLFLDSPQPIVSNKSIYVAGNDNDLACPALAPLIIDTKLSPIFGCEQLET
ASPNDSPDGLEPKQPGEDSFLVQGIDGGASQVQSWQFMDEEFSNCVHHSLNSSDCISQTF
ADHRNIIPLGREEKDNDNGLQDVEECNQKKLISLDLQSDDLHFHAVLSAILKSSHPLVLG
PHFRNSNKESSFVSWRKNGLVKPRKARGETPQNLLKKILFFVPHMHDRGLLESLETNGVR
DVVWRPEADEIFGNHAVLERRHREKINERLMILKSMVPAINKIDKVSILDDTIDYLQDLE
RRVAELESCRELTELETRTKGKPHDRVEQTSDNYGNNKTTNGKKSPLIKRKACDTDEVDE
EIDYVASKDGSTDNITVSMNNKDFLIELKCPWREGVLLEIMGALSILSLDCHSVQSSTTV
VQRIKCCRGRNNQAGIAENYMEVLKLILEQTIIELFVLDFPACSVKSHVMEGSR*
>HhbHLH45
MKNQFFLGAQGIPPTIPPLDFGQSLSSAMEIQASELNSSDYGLQFESALSSMVSSPAASG
SNVSNDIFVFRELISKLGSIGNSDDISSHPLMASSSSYINGNNSTNTSCYSTPLNSPPKL
NLPMMDGTITEKLPSLGKSMGMNSGVADFSADPGFAESAAKFSCFGSRSFNGRTSQFGLN
NNYNETSGYRSNPSSSNGKLPRVSSSPLKAMASPIGNKSNIPLQDRSELANSQVESSITN
GGPVLKASKGANSRKRKAVPKAKTNEDSTSPSTNAAKTTEQDEESKEKRCKSTESTGNQN
GSVKTEEESKGNVNTKPPEPPKDYIHVRARRGQATDSHSLAERVRREKISERMKLLQDLV
PGCNKVTGKALMLDEIINYVQSLQRQVEFLSMKLASVNTRLDFNMDGLSPKDVFQSNNSL
THQIFPIDSSASAIFAHQTQQNPAPHGGLSNGTMTQCLVDPFPPPIHQFTHTLPTYPTFC
EGDLQTVVEMGFGQKQSRGMALQQPENFQGSNQVADMRVEL*
>HhbHLH46
MALAKDPICSLQSPAEPYKFDEGRDLEKPDGIDKNFPMTGSSSFSSPGSADSDGFVFQPP
EEVRSLINFKGSAYDGFVHGTNYGSLLSFEQTEKTLQSTYLKTSGHEEDYSMWEGSLNQN
YEWSPMNTKSGADPRPAEDFSCFETACNFSSMTKENKGDWLYSEVAVVAYSTQELRSTEA
ACVKRPNTGDSNQALKKQCSNEAKKAKTKSGPSKDPQSLYAKNRRERISKRLKILQELVP
NGSKVDLVSMLEKAISYVKFLQLQLKVLATDEFWPVQGGKAPDISQVREAIDAILSSQKD
RNSSSK*
>HhbHLH47
MKLDTKPAPTCSFTTSFVVLFWVFSLSFCFCVRDMNRGLPEMLQCSDMTVLERQRARLKW
QEEQFQQQQQQSYFSELSGVFSSQNGHVQGFQQGGLMSAAAGGGDSVLSDMVMSRQLKPD
PGSETAWPELGKVGMGAMGFGPCGYGIEQSFDMNHAISRTSSCPPVSAAAVASKAVEVKG
NLEKLSSAAGRESLKKRKAEKLQNSKVVVEDDSKRIKASGEEGESKITGINTNKSSNNKK
ETSGDTSKENSKVSDVQKPDYIHVRARRGQAIDSHSLAERVRREKISERMKYLQDLVPGC
NKITGKAGMLDEIINYVQSLQRQVECLSMKLATVNPRLDFNIDNLYAKEVFPSCTTNFPT
VGDMSPELANHPSYLQFNPIQQVVSGCGVEMGINLSNVALRRTISAPLSLPDASFLDTSC
FTGMQQIQPSATWDVELQNLYNVEFTGSIEASGLKMEM*
>HhbHLH48
MTEYQLPQTMSLWSDDNASFMDAFMNSDISSLWPPLPQSSASTSTPAAAVGHDPSKSFLT
AHSHPTVSPLNQDSLQQRLQALLEGARNGWTYAIFWQSSYDYSGTAALGWGDGYYKGEED
KGKAKLKASLSTVAEQEHRKRVLRELNSLISGSIVTTDDAVNEEVTDTEWFFLVSMTQSF
VSGSGLPGQAFFNSSPVWVVGSDRLAGLTCERARQGQVFGLQTMVCIPLANGVVELGSTE
LITQSSDLMNKVRALFNFNNGIEIGSWSVSNNTADQCDNDPTSLWITDPNVGLVRKQSDN
NNTSNQNPSSSSLTENPSSTHLGNPQQGPSFCLNFSNNGFDESNSVRIGNSPSHLLKPES
GEVLSFSENQGIGNGNLFSGSATKKWSTTSRGSDEEGMVSFTSGVILPTFDVVKSSGSAG
DSDHSDLEASIVKEADSRRIIVEPEKRPRKRGRKPANGREEPLNHVEAERQRREKLNQRF
YALRAVVPNVSKMDKASLLGDAVSYINELMRKLQNADSQKEELHKQLEETKRELARRDQG
LTMSNHLSYKLAELDIGVKIVGPDAMIRIQSNKKNHPAAKLMTALEELDLNVQHASVSVV
NELMIQQVNVKMESRFYTQEQLRVALTSKVGDAR*
>HhbHLH49
MIVYRWVFSPPSFVEFGILDGRNSDRANAIRSKHSATEQRRRSKINERFQLLRNLIPNSD
QKRDTASFLLEVIEYVQYLQEKVKKYEGSYQEWNSEPTKLVPWSGVSIAGKFDENNSNIN
PTMITSAQNPVESDHIREIMSKAMDQQPELASRGMPLPVQGNNMLVHTLQRPVSEAQSTE
CFTGNDTGNHHEDLTMEGGTISISSVYSEGLLNSLTQALQSAGLDLSQAKISVQINLGKH
ANRELTSGTSSKDPENSPIQAMTHLRDASNGEETDHAQKRIKK*
>HhbHLH50
MDASKNYPLQLPNQFELHDFIDNPNFDQFIDLIRGESEDAIAGYDNDLIDGSFVGDRQIG
SILGDTFGFDASSTIASDPNSVFDPLEGFYGEMMNDGEEDNHEEHSSATTTATTITSTTT
TKKARVDRSRTIVSERRRRGKLNEKLYALRSLVPNISKMDKASIIGDAVLYVQELQMQAK
KLKAEIAELEATLTGSEMYQESADNPFKIQVARNNSHPICKKITRLDMFQVEERGFYVRL
TCSKGEGVAISLFKVLESLTNFKVQTSNLATASDRYVLTFTLNSRDCEQPMNLPNLKLWV
SGALLNHGFEFTSPLSS*
>HhbHLH51
MESDLQHYHDHLLDYHQPQHNQRQMNSGLTRYQSAPSSYFSNILDRDFCLEILNRPSSPE
TERIVARFLSSGDDDAAGSADANTEKIPEQNLCTTTPSLPLRETTVKLESQPQTMTPLDN
QTGLLQQQQANYSSVPQNLYQSQPQQYLVNQQPGSAVGGGGKSNLVRHSSSPAGWFSRIN
MENSYGGTRGMGDYGSVNSSNRKAAFHSASRPPAPLPSGLMAPISEMGNANISSENAGFG
ENHPSNYSSGFQATSWDDSMMISDNMSGIERLGEDDRSLSGVDLDGAETKNTDGGNHRRP
PLLAHHLSLPKSSPDMSAIEKFLQYQDSVPCKIRAKRGCATHPRSIAERVRRTKISEKLK
KLQDLVPNMDKQTNTADMLDLAVDYIKDLQKQTGQQPLLSQKPDMKAARSFALKDTGKKE
RIYSRIYHVGLNSEVQRKKKAATKLVEADIDIWL*
>HhbHLH52
MQPCSREMQAMSSLLNPTLQDLQSNTHQQIQTPPFDPTSSHDDFLEQMLSTLPSCSWSGL
KSPWDPPKSDETGASKPDNNVGFHYDEILASKLRQHQINGGGEGGGGSSPSAAAIKLVMQ
QQVMLTGRGGSTMPLSLGVSGAAGLHHQNDIVDGSSFKSLNQQGGNKQTPNFEATAGTVM
NQSQTSSSTTGGTPAQPKQRVRARRGQATDPHSIAERLRRERIAERMKALQELVPNGNKT
DKASMLDEIIDYVKFLQLQVKVLSMSRLGGAAAVAPLVADMPSEGGGGCVQTTANGGGSL
QRNSGGNQTSGNNDSIAVTEHQVAKLMEEDMGSAMQYLQGKGLCLMPISLATAISTSTCH
SRNPMISNAKGPLLQSNGEGPSSPGMSVLTVHSATMRKGDLEGSVKDAASVSKP*
>HhbHLH53
MDAVFQLDEADRSSFLQFLMQSTGCTYICLWLQQAKKQELRFVHFAVKAFVMNNRDVSFI
SSVYVLQTAVFMGCRSGEIELGSPKAVNINMEMEIRRLFPEDFLRQSPVAIRDRLPQPTD
PNRPSSSSSSLGSHTTGGSPDSYLMFTAPSAPRAQVPIGETIPSSLLAKASSSSEYDSYQ
QALSELRSNIRLPTLDSENAAMVKAIVAVLTSPSSSSSSTSHHNLPHQLNPKATAFKRYG
SVSSTAPATAARTSLRAQSMLKRAILFCRELNVVGREQLLRSQPTANQFHHMLSERKRRE
KLNQHMLSERKRREKLNENFNALRSLLPPGTKRDRVSVLTSSREQLSSLQAHLSTGAAEE
VNGSSDERLNIQIIPVSEWTSPQRITDLRIIVRGERPMVDILIRLIEFLKLDRNISLVST
EANTRITQVGSVNHVNLRFRIEGNDWDEATFLEAVRRILADLAQ*
>HhbHLH54
MSEFIAQESSCSYLDENGTGSDRDDMDVETDGASDLLDQNRAIHLELTQRKKKLERLQKM
AVPLHVLINHTSMDASRNHPPEPPSHFEPFFVEDPNFDQFVDLFRGETGDAVSGFDHDLT
NDCFVDKQTGADAFEFDCASAMVPDPDYGFNSLPSFDGVEDEEEEDNSSGTAMTTTSAAT
KKAKVDRSRTIVSERRRRGKLNEKLYALRSLVPNISKMDKASIIGDAVLYVQELQMKAKK
LEAEIAGLEASMAGSQNHQQGSIGNPLKTGVARNNHPIYKKILKLDMFQVEEKGFYIRVA
CNKSEGVALSLYRALESLTNFKVQNSNLATVSDGFALTFTLNVRDCEQSMNLASLKLWVT
RALLNQGFEFIDPV*
>HhbHLH55
MEPLAAFSDGEWDSFNKLFSIEDQLDFPQQFLPQFSFPWEHDEGFTLFPNPQVNGIFMPS
ANVLDSCFHCDSLEPYPIAATNDITKTTNSFPPALPNTVNVIEDLSTNVARANNELILKG
MELHAQGDKINSISTENAKKRPRASKDPSKVVKNVDYSKKNRRNNVNGNQGECNVVVDHG
HSSSTTCSSEDDNVSQDTNGVANSGSIGSQALNLNGNTRASRGSATDPQSLYARKRRERI
NERLRILQNLVPNGTKVDISTMLEEAVHYVKFLQLQIKLLSSDDLWMYAPIAYNGVDVGL
NKKISTLL*
>HhbHLH56
MYARKEEYQGDPSQPLHNHHQLHSNDYLFEATSSTLPWSLPSVQVPFHFTGNPVLDYVHD
PFLVPPPPSSYGGLFDTRILSDSFGAVGSAPELGKMTAQQILDAKALAASKSHSEAERRR
RERINNHLAKLRSLLPSTTKTDKASLLAEVIQHVKELKRQTCLIAETSPVPTETDELTVD
TSESDQYGKFVIKASLCCEDRSDLLPDLIKTLKDLRLKTLKAEITTLGGRVKNVLFITEE
EDSGVQQQPCCISSIQEALKSVMDKTCGGESSSASVKRQRINQCQYS*
>HhbHLH57
MQPCSREMQAMDSLQDLQINGPNPTSTHDDFLEQMLSTTSFPLSSSSCWPDLKSPCNIDD
NAFHHINGGDDSNPFQAMKLMMMMQQQMMVAGGGPTVASAAGGGGTLQGGGEGSMQALFN
GFADGSFNHPQPSQVPTATAALPEKPKQKVRARRGQATDPHSIAERLRRERIAERMKALQ
ELVPNGNKTDKASMLDEIIDYVKFLQLQVKVLSMSRLGGAAAVAPLVTDMPSEGGGDCVQ
TSANGGGSLQRNSNGNQTSSVNDNLTVTEHQVAKLMEENMGSAMQYLQGKGLCLMPISLA
TAISTATSHSRNPMTNHLDPNNGNHLLLQSSRGGGDGPSSPSMSVLTVQSATLGNGGVDG
AASVTKP*
>HhbHLH58
MALSQHGFTFLEELLAPRRDSWTSFSNGVAEFFPNGWNFDSFDENPTLAATPNLSFLGLS
TTTPTDENPSCECPFNHQPYPFVADGLTVPEMDSSTSIFPAAHGDYPSMVDDEDQFGLLS
TAHQQHGSENIRSSCKVEMEQTRNIQGLNMGLFEEKKTKSKRLEGQPSKNLMAERRRRKR
LNDRLSMLRSIVPKISKMDRTSILGDTIDYMKELLERVKKLQEDETKVGFNHLSLVNNMK
ELKPYEMLVRNSTKFDVERSETDTRIEIRCETKPGFLLSTVNTLEALGLEIKQCVISCFN
DFSMQASCSEVAEERKLMSSEDIKQALFRNTGCVRNMSIE*
>HhbHLH59
MDEYDIIHQCQMNSLAEFNCGKDMAAAALVGGDLKRSFSSESYSSYPNFNTKTGSISSID
ASDRPTKQLKTCGSWNSSTTTEHVPVPKKPSSPTSLTLSFEKPDSLPAIYNVVKPKDETV
SSRNMSYFSHIITNDPFQNTNYAPKNNNQENKRNYSMSRSPSHAQDHHILAERKRREKLS
QRFIALSSIVPGLKKKDKASVLGDAIKYVKQLQERLKVLEEQTKKRTVESVVFVKRSLLSA
DDKSSSCEENSQGQSSDAALPEIEAKVSDNDVLIRIHCEKQKGFVAKILSEIESLHLSIV
NSSVLPFGSSTLDMTIIAQKDGECNMTVKDLVKDLRVALLKLM*
>HhbHLH60
MDSSNLHSQFKVGEQYVKYTSLLTQTGHQISTADEWKPDLFPSIGSRYNRNPIETIQKPR
ELWTPPLTRTSVNEDSFYQQPTNEFLHANIKDDMSGSFPKLSKTIHCNSSTDDSYLLTRK
HYPQSSDQGLGGNLRHRNLSVANNMTERQFSSGLQSNANGQFPCSGTAAASRYEFNHIFP
STNIASTDMRSTLISNSLDLNSKSLDLLASTYNGGSSNQSFAEIPGKLSRNVLMGHALRR
ESNDSPSTSSKKVSAFVSGSTSTKRPGSFSETKDSHTDGKKHRSMSRSPCSTVKVRKERL
GERIAALQQLVSPYGKTDIASVLTEAIGYIQFLQHEQVETLSVPFMKSSQTKLYRTMQMGS
KEGKEEQKPDLRSRGLCLLPQSCAEYFINHCFNGI*
>HhbHLH61
MNDSVPDWNFEPDLPISNHRKPMGQDNELVELLWENGQVVLNSQTHRKQVQKNDQPTLRA
GGLSYENSSNLIHDDETVSWIHYPIEDPFEKEFCPNFFSELPLSDPVEADNNNNKLARQP
DHHQATANSNQFNLSSSATEFRGNPMPPPKFQFDSAQEKNNLQGLSKSNGGNSVLREAKE
CSALTVGSSYCGSNQVRNDIDFSRGSSNGLGTTVTGLSAETSKDDARKSVVQSEKGKIES
VQPTVTTSSGGSGFMSSHKRKSRDGEDYECQSEAAEHQSAAANKPPQRSSLSRRSRAAEV
HNLSERRRRDRINEKMRALKELIPNCNKTDKASMLDEAIEYLKSLQLQLQLMWMGNGMAP
MMFPGIQHYMSRMGMGMGPPAMPSIHNPLQAATGQTQQLNPVNYQHHMQNPTFSDHYARF
LGFQHMQNASQQMNMFGYGSQTTTQSPMVLAPTSTVRPTTTNNTSPSGKMGK*
>HhbHLH62
MNHCVPDFEMEDDCSIPSSSRLNRSKKPSMPEDEIMELLWQNGQVVVQSQNQRSLKKPPL
FKFHDADQPASREIRSSSQQQQQQQQSVTDHLFMQEDEMASWLHYPLSDANFDHDFCADL
LYPSSSTAVAPCATSTAPPPPPPPVGRVPQDLVSASAMANAPRPPIPPVRRNELESTRIQ
NFVNFPKHRTARADQSGPSKSKSVARESTVVDSCDTPAMAPESGDSQAMPSGIEAASGGY
NNNACANMSIAAAANTQSAGVSLDATKDNLATCEVTATSSPGASSASASASASVSVEPTA
QKPVQVEDRKRKGKEPDDAECQSEDAEFDPADRKKQSRGSTSTKRSRAAEVHNLSERRRR
DRINEKMRALQELIPRCNKTDKASMLDEAIEYLKSLQLQVQMMSMGCGMVPMMFPGVQQY
MPTMGMGIGMGMVMDMGMSRPMMPFPNVLAGSGLSIPPSTAHLDPRFPMPAFHMSPQVPA
PEPSRLLPNNQSDAMQNLLGMQNPNQPRIPNFADPYQQCIGLHQMQLQPPQCLAMAQPSS
SKPCTSKGPENLENHPSGDMAR*
>HhbHLH63
MASNPHETPTDDFLEQILEVGLPNFAHTGTGFAGHDGGLAGTSVGAGAPMFLQLNSADGA
GRLGSIGGGGGGAFHGQVFPLGLSLEQGEGEFLKQEEASGRGKRFRDGVVDGRTSPVKNI
FFRLTFSFPPPLREKMRENMYHKRCDLQSFQVFHGQPLSGTVAAAPHPPAMRPRVRARRG
QATDPHSIAERLRRERIAERMKALQDLVPSVNKTDRAAMLDEIVDYVKFLRLQVKVLTMS
RLGGAAAVAPLVEDESGVGGRSQPAWEKWSNDGTERQVAKLMEENVGAAMQFLQSKALCI
MPISLATAIYHTQTPDTSSVVKPEADPAS*
>HhbHLH64
MEIQVGTGGWGWNDEDKATVASVLGTKAFDFLLTSSVSNETLLMTISSDENLQNKLSDLV
DRPNASNFSWNYAIFWQISTSKSGDWVLGWGDGCCREPREGEESEATRILARRLEDQTLQ
HMRKRVLQMLHTLFGGSHEDNYAFGLDRVTDTEMFFLASMYFSFPRGEGGPGKCFASRKH
VWIFDELKPGSEYCVRSFLTKSAGIRTIVLVPTDVGVVELGSVRYVPESLEVLQSIRSLF
SSSSSLLGAKQMAAVMPVVNKNKGENTLFSNSGIVERVEGVPKIFGQDLNNISHGHSREK
LAFRKIDDRAAWGAYADDVGRLSCSSLQNGVRGLGLQHVHGVKQWSAYGSQNKTNSFQEL
ANGARGDFQVNHYQSQKATQIQIDFSGATSRPAITRPLRADSEHLDVEVSCLEEKPSAAD
DRRPRKRGRKPANRREEPLNHVEAERQRREKLNQRFYALRAVVPNVSKMDKASLLGDAIA
YINELQAKLNVMEAERKRFGSSTSRDSSGLDPNANAEYRIRAPSINVQAIHDEVVVQVSC
PSDSHPASRVIQTFEELQIDVLESKLSTADDTVYHTFLIKTQGSVQLTREKLIAAFSRES
NSLDSTQLHLT*
>HhbHLH65
MSQCVPSWDLADNPVTARHSFRFNSNSSSPDVPMLDKEVAELTWENGQLAMHSLGPSRLP
PKPLNSTTWDKPRAGGTLESVVKQTTCFPCPRAFIDGGADELVPLLDHHLVAASSATMTV
DALVPCSNKSEDRTTHVMESMLGLGGTCVVGCSTWVGSCNGTVNTQEDEVVLLAGKRARV
ASVPVAPEWSSKEQSASATLGRDSQHVTVDTYEKEFGVGFTSISHGSPENTSPGTGRPYN
NTKAATTADDHDSVSHSKTQGEAGEEHKKENGKSSKRSRAAAIHNLSERKRREKINQRME
ALQKLVPNSSKTDKASLLDEVIEYLKQLQAQVQMMSRMNLPPTMLPIAMQQQLQMSILSQ
MRMGMGVMDMNNMGRPNIIGISPVLPNPFMAMASWDGSNDRLQPASAAVVPDPLSTFLAS
RANHR*
>HhbHLH66
MALEAVVFPPDRFTYGFMDLFPGGGAGGYDFCFQEEDKALAAILESNLEQQENHHLHANR
DSSSTSVMQHHANELWDPYSSSPEVCIVDQSLPGPASAGFQAPMEPQSTYTATKTAATAT
NGTRRKRRRTRSTKNKEELENQRMTHIAVERNRRKQMNEYLATIRALMPPSYVQRGDQAS
IIGGAINFVKELEQLLQTMEAHKRTTQQPEHNGNLSPFAEFFTFPQFSTRATSQCNNSPS
SMAADQPMTDATSAERVADIEVTMVETHANLKILSKKRSRQLLELVAGLQSLSLTILHLN
VSTVDEMALYSISVKVEEGCHLNTVDEIAAAVNQMLRRIQEEAAFS*
>HhbHLH67
MEMNEQGFLGELFALRRENWDTVPTEMNAIFSDDFNFDCFDDAAAAASFLPDSFCQEYSV
PLDQDLCFNFNEVYDGPFGDGFSAAPQVTDTSNNTFDTPPFPVQEDYHWLNMVEEAESGF
LVDELHMIDAQAAAACKVEPIQSPEAVFNMGSCSTTDNNNRAKKLKGQPSKNLMAERRRR
KRLNDRLSMLRSIVPKISKMDRISILGDTIDYTKELLERIKTLQQEIEAGLNELNMAHIF
NDVKPNEILVRKTPKFEVERRNFDTRIEICCSGKQGLLLSTLTTLEALGLEIEQCVISCF
NDFAMQAYCSELQALILRSSDLYRDENDNTRSDIEHSPDIQPALLVKKARQKLVGQSLPV
LMPGDELPSFLAMACSCDPPTVEKIKLAVQKPPFLPVSISSLLIE*
>HhbHLH68
MESLAVFHDEDWDTFNKMFSNEDQLNFMQQVLHQFSFPPEHDERPCFVTPSTFCFNSEAN
MSVGGVNESLFCYSNALDSNFHYTSQESSQGSNSSSSVFVPQPNHETYFLGGCNHVAVTN
DITMSLDISMDIDGVNDKFTDSFTLAFPNIAMEDTVNVIKDLSTNCFPELDGGHPADNAG
ELLLKRKFDVLELHDEGDKIKSNSSQTTKKRPRLPKDTAKVWKNVQSNKNRKNDLHGSEE
SNIGSDGQSSSTSSSDDDNVSQDNHSGSVLTTSASKAAQALNLNGKKRASRGSATDPQSL
YARKRRERINERLRILQNLVPNGTKVDISTMLEEAVHYVKFLQLQIKLLSSDELWTYAPL
AYNGVDIGLNKKICTLL*
>HhbHLH69
MEDLYGGAPYSNPEPEEISTILNQLLHNPSSSCMQFKGKNIHSLPSQVPGISALPSNSGV
GMSIPVVDRYRLGGFAVGAESGPRVNFSDPETYFGANVKDSSDNKLSSAGDFSYDSKVPD
ASEFPSNQERPRRSSKRSRAAEFHNLSERRRRSRINEKMKALQNLIPNSNKTDKASMLDE
AIDYLKQLQLQVQMLSMRNGLSLYPMCLPGVPQPMQMPPTGMGYDEGHGFFNPNIGAGTF
SSNEESAMNTPFNLSDPSTISNLPVVAPSAANLEAPIGFESSAGAHYGSFAHSSSSKELK
VRISGSLYWQYVLCSIEVLKTDSHQAFLLVEEKEIGKMEN*
>HhbHLH70
MQPCSREMQAMDSLLNPTQQIPLQDLQSGHQQIQNPQFDPTSSHDDFLEQMLSPLPSCSW
SGLKSPWDPPTSDETGASNSDNNVAFHYDEILASKLRQHQINGGGGPSPAAAAMKLMMQQ
QMMLSGIGVAAAGGGGLTMPLSLGSGGAAGSYHQNDIVDGSSFKSPNQQGGEGSMQALYN
GLSDGSLHGTNQSPNQPPHFHQPQTPNFGATAGTGTNQSQASGSTTGGTPAQPKQRIRAR
RGQATDPHSIAERLRRERIAERMKALQELVPDGNKTDKASMLDEIIDYVKFLQLQVKVLS
MSRLGGAGAPLVADMPSEGGGDCVQTTATGGGSIQRNSNGNQTSAENDSATMTEHQVAKL
MEEDMGSAMQYLQGKGLCLMPIALATAISTATCHSRNPMINPNKGGVNNSLLQSNGEGPS
SPSMSVLSVQSTTRGNGGLEGSVKDAASVSKP*
>HhbHLH71
MDAVFNLNEAARSSFLQFLMQTTGCTYICLWSYSLLQQANCLIGLDGCYNDANIIRPEAL
VLFLEYRQLIFPLENNHDLVPGFAFRNYNPYFELREPELQNRAYHQTQRQFYREAGIKTA
VFMGCRSGEIELGSPKAVNINIEMEMEMIRLFPEDFLRRGESPVAVGDQLPQQPADLNRL
SSFSLKSPSIGGRPDSYLMFTSPSAPRPQVPTGKTIPSSLLAKPTSSSIYDPHRQAMQQD
LSELRSNIRLPTLESENAAITKAILAVLTSPSSSSSSTSHHNLPHQLNPKATAFKRYGSV
FRTTPTAPAKASLRAQSMLKRAIQFYRKLNLVRREQLLRSRPTANRLRHMLSERIRREKL
NEHMLSERIRREKLNESFGALRSLLPFATKNDKNSVLTSTREQLSSLQAQLSTTSGDTAE
EVNGSPNEIFNIRIVPASESTSQQRIIDLRINVRGERPVVDILIRLLEFLKLDRNISLMS
TEANTRITELSSANNVNLRFRIEGNDWDEATFQEAVRRILADLVCNE*
>HhbHLH72
MRGFDRAVEWLRPFVDSKGWDFCVVWKLSDDPSRYTPLISITITYLPFFLWLLFSEVTKT
MRGFERAVEWLRPFVDSKGWDFCIVWKLGDDPSRFIEWKDCCCSACFNVKEEDELQKSLG
PFCRDAHFQHPIRSMACEALSHFPFVISLYAGIHGEVAMSNQPTWINRGNASGSHYSHIP
KDENVIELVTSQCNAVLKSVATTAESYTKANLDKWYNLPLSISLLTSVPIIELIPPVSDS
SSHPSLDGSYCGSSPSIGHPLFASDSACISQDEQFKQLIGTHCGTKRLRCSKNVSEQQAR
FVPNRNGSVNTRMRTTEQPEEGKYHSKNIVSERRRRKKLNEQLLKLRALVPKISKMDKAS
IITDAVEYIQELQEEKTKLGNELMEIEEENCKRSNSELRSARLDKLHKYNMSAVKPNQVS
SGLTEMVKMEVHVEVNQITKREFLIKLYYEHKRRSFAKLMEGIDSWGLQVIDANVTTFNG
KVLGIFKVEVSLTGWFIYYDSGAIHPT*
>HhbHLH73
MASYSFNNNLSSGNCYSGISDPFSIDLEPCNGSSNGGSLSLSQSLVLDSEKGKLVKAPVK
VGKKTVSEEKTIAALKSNHKEAERKRRARINSHLDTLRTLLSCNSKMDKATLLGEVIMQL
KELKKNATETSEGLLVPMVNDEVRVEPCNIDDADGMVSFKASICCDYRPQLLNDLRQALDA
LPFPINIVKSEISTLGSRLKYDFVFTADYRSSSSVAHVVDNNGDADAEADTWRFLACSIR
EALDSVLEKASTALEYSQFLTFPNKRRRISYIDSSSSSQCSKKD*
>HhbHLH74
MQSTGCTYICLWSYSFLQQANCLIGLDGYNNDANMIQPEALVLFLEYRQLIFPLENNHDL
VPGFAFRNFTPYIELREPELQNRAYHQTQRQFYREAGIKVCPFCSQSFMKAVFMGCRSGE
IELGSPNVVNINMEMEMRRFFPEDFLRQWQSPPVAVGYQLPQPTDPNGPSSSYSLTSRST
GGSPESSLMFTSPSTPRPQVLTSETIPSSLLAKETSSPIYDPHQQAMQQAISEIRSNIRL
PTLESENAAMTKAILAILTSPSSSSSSTSHHNLPHQLNPKATAFKSYGSMFSAAPTTPMK
ASSRAQSMLKRAIQFYSKFNLLRREQLLRSRPTANQLQHMLSERKRREKLNESFDALRSL
LPPGTKKGRVSVLTSTREQLSSLQKAQIMELNWQNQSLQAQLSATSGDAAEEVNGSSNER
LNIRIIPASESTSQQRIVDLRINVRGEMPVVDILIQLLEFSRLDRNISLMSTEANTRITE
LGSVNHVNLRFRIEGNDWDEATFQEAVRRILADLVQ*
>HhbHLH75
MATGFQNQESLPMNLKKQLALAVRNIQWSYGIFWSISASQPGVLEWGDGYYNGDIKTRKT
VQSLELKADQLGLQRSEQLRELYESLSAGECSPQARRPSAALSPEDLTDTEWYYLVCMSF
VFDIGQGLPGRTLSSGQPIWLCNAQYAESKVFSRSLVAKTVVCFPFAGGVIELGVTDLVS
KDLSLIHRVKSLFLGAPQTIVCNKSILVSGRIRNNQHLSCPVVDPHTLNTELSPVLGCEQ
LEMVSLNDSSDGIEPNQPAEDPFMIDGVNGRTSQVQSWQFMDDRHSLNFSDCISQTLVDR
GDDVPLCQDENDKNNGLQDVGESKQTKLTPLDPVNDDLHYPTILSALLKSSDRLILGPHF
RNSNKESGFVSWKKNGLVKSRKERDETPQKLLKKILFEVPRMHDKGLLQSPQDNGVGDAA
WRPEADEICGNNHAVLERRHREKINERFAILKSLVPYINKIDKVSILDDTIDYLHDLLRR
IEELESCRELTESETRTKRATRDHVERTSDNYGNNKVTNGKKSSYLNKRKAVEDIDYVAS
KDGSIDNLSVSMNNKDLVIQFRCRWRDGILFEIIDALSILDLDCHSVQSSTIDGILSMTI
SSKYKESSVAEPGTVKQALQRLEQTIRFLDHVG*
>HhbHLH76
MATFSFQSQPFLLDSIFLPNTATKVPGFFNEANVHPYYFSQFYQEPFPVGPVFHESSSVD
NSSKAVHSDNELSTLSLTTKKQSTDEHSTVVDKLESGEKVTQKKRTRNRTTLNSAQFKGA
KEGKTKRQKKCNDALKNGKKESRDVKKDKKKASEEPPTGYIHVRARRGQATDSHSLAERV
RREKISERMKILQCLVPGCNKVTGKALMLDEIINYVQSLQNQVEFLSMKLASLNPMFYDF
GVDLETLMIIPERVNSTETSPPLAKAPSLQQCNPIQTTIVPSHNCSLLDVSAALFLQHVQ
KPNFNSSELNDNFCSFH*
>HhbHLH77
MEDLIISPSSSSSLVSFSQETPPSTLQQRLQFMIQSQQDLWVYAIFWQTLNDDLGRLFLA
WGDGYLQCTKDTSPKLSSDVHGLHNDRRKVVMGIQALIGDNHHIDMSMLDGTDIIDVEWF
YVMSMTRSFSAGDGIPGKALTTGSLVWLTGAHELQFYNCERAREAQMHGVETLVCIPTSC
GVLELGSSEMVRENWGLVQHVKSLFGSDLIGIVPKQSNPDLTPGPIQFLDRNISFADIGI
IAGVQEDDDASPDIKVKQENNNSNSKQTKKDSSKLGQPSYTDSEHSDSDFPLLAMNNVEK
RTPKKRGRKPGLGRETPLNHVEAERQRREKLNHRFYSLRAVVPNVSKMDKASLLSDAVSY
INDLQAKIEELESQLQRECKKVKVEMVDNTMDNQSTTTTSEEQAARPSDSSSGTRTGGSG
GLELDVKIMGNDAMIRVQSENVNYPAARLMCAVRDLEFQLLHASVSSVNDLMLQDIVVRV
PDGLRTEEGLKSAFVRRLDHE*
>HhbHLH78
MENQFFLNAGIPPHAPPSQFGSFLSSSPMSDWQSLSSAMEIQSQDCFLTKDYGLQYESAL
SSMVSSPTASNCNISGDSLMIRELIGKLGSIGNSGEIPQRSQSMLAASSCYSTPLNSPPE
LNLPLPKPMGLNSSLADFSADPGFAERAAKFSCFGSRSFNGRTTQFGPKDNGEIAAYRSN
PLSANAKLPRVSSSPAIKAMVSQVGGTNKNTPLQDRSRLANSQEESTVSEQNPEPGLKGS
SSRKRKAVPKAKTKETSPSPSPNASKVTEPKETSNEKRCKVSESNRNENGSGKAEEDAKR
SNTKAPEPPKDYIHVRARRGQATDSHSLAERVRREKISERMKLLQDLVPGCNKVTGKALM
LDEIINYVQSLQRQVEFLSMKLASVNTRLDFNVESLMSKDIFQSNNTSLQPIFPINSSAS
AFLGQQPQQNQPVHGNNIANGTMTPCSVDPLDTAICPKLSTHLPQINQFIETAPQYPAFC
EDDLETLVQMGFGQNQSQEMALHSQNIHGSNQVSDKKIEL*
>HhbHLH79
MDSVGIILEGDWSCLNGMYTTNQEADFMAQLLSNCPLPDDQLDAGSNSKIPSFSWPANRA
NVYVTMADAATATASYCSSDITSNSPPGSNADDCLNQEMGDKIMQEPLVSEKISEFDMSK
PDPIVTEKKSNNVSQNSMKRSRSWGDVQKTSRNASSKKNISATNDDQDGSNAGLKGQSWA
SCSSKDDSNASPVSNSGSMGDAALNLNGKTRASRGAATDPQSLYARKRRERINERLRILQ
NLVPNGTKVDTSTMLEEAVQYVKFLQLQIKLLSSDDLWMYAPIAYNGMDIGFDLKVGAAK
RSYKDVDGGWRCKACGLSASET*
>HhbHLH80
MDIDEKDKFEPENRNENSINYQAPVLSSDWQFGGANRTSAGMSLVPSGNPLAIGSSCDSS
SVVDSFGSNLWEHPSNSQNLGFCGINVQNGASSSDAMGIGKGTLTSFRSSIDRPFDVGWN
AASSILKGSFLLPNTTGFLPQNLSQLPADSAFIERAAMFSSFNGGSFSEMVNPFGMPESM
SLYTRGVGLMPGPEDMFAVNGMKPVSGVESQKSKSNVTEATRDACLLVENKDKESPLESK
SESLVRANEVTKQGTGGSGNEPDEAESSGRDGGQDEPSSFDGTGVEPSAKGLSSNKRKWS
LQDAEIDQAKGGRPPTEAAKDGAENQQKGDQKQTKTINKTTGKQWSPASHPPKEEYIHVR
ARRGQATNSHSLAERVRREKISERMNFLQDLVPGCNKVTGKAVMLDEIINYVQSLQRQVE
FLSMKLATVNPRLDFNIEGLLAKDMIQSRAGPSSTRGFSPDLSVCYPSLHLSQPGLVQAA
LPVMVNNDADVMRRSLTSHLTSMTGGLKLPNQLSNACEDELHNVVQMNDGTCAPSDSLNS
RNHPVIQK*
>HhbHLH81
MLSRVNGGVVWMEDKEDEDQASWNRSNNNNSSVIVENKDEMGSLSAFKSMLDDDLFVGNN
TISSHQDIRDLSFAANLGDHHQDNLLLSHHNHSLGSSSSFSPSSSLFNNLDPSQVQYLLQ
PKPSLSSILNFVSNNPLDHGFDLSEIGFLDNQATNGNTLLNRGNTGVLGRNTGVLGSFTD
LSHGNQLDTANLCPQAQLSSSPVVQPPENSAGFSGFQGFEENPGNAMLLKRSKLLRPLES
FPSVGAQPTLFQKRAALRNYSPDNGPNLGMLEGGNIDVSTGAEGDKGKKEMGEENEKRKS
NSRDDKEDLSIDGSALNYDSDEFTENTKVEEILKSGGNTINADSSVNGGDQKGKKKGLPA
KNLMAERRRRKKLNDRLYMLRSVVPKISKMDRASILGDAIDYLKELLQRINDLRNELEST
PPSSSLTPTTSSFHPLTPTPATLPGRIKDELCPSSLLNPNGQAARVEVRLREGKAVNIHM
FCGRRPGLLLSIMRALDNLGLDVQQAIISSFNGFSMDIFRAEQCKEGQEINPEHIKAILL
DSAGFPNMI*
>HhbHLH82
MDNQFFLNAGIPPQAPPLQFGSFLSSPPMSDWQSLSSAVEIESRDCFPTTDYGLQYESAL
SSMVSSPAASNCNISGDSLMIRELIGKLGSTGNSGGEIPQHSQPMLAASSCYTTPLNSPP
ELNLPLPLPKPVRLNSSVADFSADPGFAERAAKFSCFGSRSFNGRTTQFGPKDNGETAAY
RSNPPAANAKLPRVSSSPAIKAMVSQEESTVSDQNPEPDWKASNSRKRKAVPKAKTKDTS
PSPSPNASKVTEPNETSNEKRCKLSKSNGNENGSGKAEEDAKGSNTKAPEPPKDYIHVRA
RRGQATDSHSLAERVRREKISERMKLLQDLVPGCNKVTGKALMLDEIINYVQSLQRQVEF
LSMKLASVNTRLDFNVESLMSKDIFQPNSTSLQPIFPINTSASAFLGHQPQQNPPLHGKG
TMTQSSVDPLDTAICPKISTHLPQINQFIETVPQYPAFCEGDLETLVQMGFGQEMALHSQ
NFQGSNQVSDMKVEL*
>HhbHLH83
MANNPNESPADDFLEQILGLPNFSHPDTALAGPDGRLSGNAATAGAPMLLQLSSGGGTGH
IGSIDGRGGGAFYRQVFPLGLSLEQGKGGFLKPEEASGSGKRFLDEVVDGRASSVKNVFH
GQPVPASVAAAPHPPAMRPRVRARRGQATDPHSIAERLRRERIAERMKALQELVPSVNKT
DRAAMLDEIVDYVKFLRLQVKVLSMSRLGAAGAVAPLVTDIPLSLVEQDESGEGGRSQPA
WEKWSNDGTERQVAKLMEENVGAAMQFLQSKALCIMPISLATAIYHTQPPDTSSVVKPDT
SPPS*
>HhbHLH84
MEVTSEEASSQRSQQLRELYDALSAVETNQPVRRPCAALSPEDLTESEWFYLMSVSFSFP
PGVGLPGKAYARRQHVWLTGANEVDSKTFSRAILAKTVLCIPLLDGVIELGTTEKVQEDL
ELVQVQRVKTFFMDHKHNPNPPPSKPALSEYSTSAAYTCFHSPVLPPTHTVLNPNLEGDN
EEEEEENDAEDGEEHRNSYIQTVAAAAAKPSEMIQLEMSEDIRLGSPDDASNNLGTDFHT
LAVSQSSKQQAEYQQRRADSWEMLQEPTNSGHQSPFSGSQSLDGLEQENTHYSQTVYTIL
QGQPIRWTGSSSMGYSTGSIQSAFYKWTIRSDDHHFQVAVEGKPQCLLKYILFCVPYLHS
MYRDENPPNIRDTDASARFRMGIPQEELSTNHAVLERRHREKLNEKFITLRSMVPFINKI
DKASILDDTIDYLNHLLRKRVQELETRSKKIDFSNKRSRSADPLNRTSGSMELRSGVTVSE
RARSLGPEPGRSKRKMRIVQGSGGEVKLKTVDSTQQETTETTVEVSIIGSEALLELQCGY
SEGLLLDIMKMLREELRIEVTAVQSYLNNGAFVAELRAKVKDNVNGKKVSIKEVKRAVNQ
IILSF*
>HhbHLH85
MKIIRDVDDDEMNASSVGSQLVYKVDRPQSKQFPQFMRKRELETTPTRYKQISLDEDNYL
GEHLEVECLEQGSGEEEEEEEEAQFSTPSLEEGMPFLQMLHNVESPLHFAFREQNFQTLL
RLQHLKEPWEINNNLFIPEMETQIQALELESCVTHEIVLDLHSPVTSETKDLIKSPPSSS
CFEVLSSMSNQDQPNSATADNLGSLPLKNFTKSTPITRERRKRKRTKVAKNKEEVESQRM
THIAVERNRRRQMNDYLNSLRSLMPPYYVQRGDQASIIGGAIDFVKELEQLLQSLEAQKR
MKKNEESNNISDNSMPKPAIVNCGEEVKAESKSGAAEIEVNVKHNHVNLKIQCLRRAGQL
VHAIVTLESLRLTVLHLNITTSQASVLYSFNLKVNILF*
>HhbHLH86
MKIELGMGGGVWNDEDKAMVAAVLGTRAFDYLISNSISNENLLMTITSDENLQNKLSDLV
DRPTASNFSWNYAIFWQISRSKSGDWVLGWGDGCCREPKEGEESETTQILNLGLEDETQQ
TMRKRVLQKLHTLFGGSDEDNYALGLDRVTDTEMFFLASMYFSFPRGAGGPGKCFLSGKH
EWVSDALKSGSDYCVRSFLTKSAGVRTIVLVPTDVGVVELGSVRSVPESLELLQSIRSSF
SSNSSVLREKEMAVAAVPVVNEKKHETSSHFLNLGIMEGVPKIFGQDLNNISYVHSNHRE
KLAVRRMEHMPTWGAYVNGGKLPFSRNQNGVHGSGWPHIHGVKQGNPTDFSGAQNAANNI
QELVNGAREEFRFNQHQSQKPIQMQIDFSGATSRPSAAATHPLSAESEHSDVEAPCKEEK
PSPADERRPRKRGRKPANGREEPLNHVEAERQRREKLNQRFYALRAVVPNVSKMDKASLL
GDAIAYINELQAKLRVMESEREKFGSTSRDSPGLDPNSNTEHHIGAANIDVQAVQDEVVV
RVSCPLDAHPASRVIQAFKEADINVLESKLVASDDTVFHKFVIKSQGSEQLTRENLIAAF
SREPKPLSSSSLGWHTIAL*
>HhbHLH87
MNSGLTRYQSAPSSYFSNILDRDFCQEILNRPSSPETERIIARFLSSSEDAGDGAGDNPE
NVSHQNHGSIMPNSPVRETTVKIEPETQIMTQMNNQTGVIHQHEQLGNYSSVPHNFHQSQ
PQQHLATLDYPGPSSTEMLRPTQTKTGNDNSSSLIRHSSSPAGLFSNVNVENIAGYYGSI
NTSNKEAAFPSASRPPPSRLMSLKPSSENAGVSRQNFHNNYSSGFPVSSWDDLMMVSDNT
SGIKGFNEDDRSLSGLDFDGAETQSTIGNYRPPLLAHHLSLPKSSPDMSAIEKLLQYQDS
VPCKIRAKRGCATHPRSIAERVRRTKISEKLKKLQDLVPNMDKQTNTADMLDLAVDYIKD
LQQQVETLSENRARCSCGYKRFEP*
>HhbHLH88
MASNPHEAPVADFLEQILGLPDFAHTDTGLAGHDDGLAGTGVEAGAPMFLQLNSAAGAGH
PGGMGGGGAFHGQVFPLGLSLEQGKGGFFKQEEASASGERFRDGVVRGRVSLLNTMIFHG
QPISGTVAAAPHPPAMRPRVRARRGQATDPHSIAERLRRERIAERMKALQELVPSVNKTD
RAAMLDEIVDYVKFLRLQMKVLKNFPLVVEQVLTMSRLGGAAAVAPLVTDIPLSSVEDES
GEGGRSQPAWEKWSNDGTERQVAKLMEENVGAAMQFLQSKALCIMPISLATAIYQTQPPD
TSSAVKPETDPTS*
>HhbHLH89
MEDQFFLNVEFPPPSPPLHFEPMSAWFSLSELNHSPARSQDCFLTPYGEISADYGLQFDS
ALSSMASSPATSYSPFLDVPEFVSFHEESAVSVLNPNVGPGLKASNSRKRMAVPESKPPS
RIAAKVPDKNEEPDEKRCKSKESNENNSATKDYIHVRARRGEATDSHSLAERARREKISE
RMKILQNLVPGCNKITGKALVLDEIINHVQSLQSQVEFLSMKLASVSTSMDFNVDSMFHH
SLARTTDSSASAFFGQQNPELHSDVSNGTMVLILTTQDPEVEAERGWQCHGLGAVLNGGE
ISNFVGVNYTQLGKNLPPPKQSVKLVQSLGAKRVKIYDANPGILSAFKDTNIQVSVMVPN
ELIINISNSQKLADSWVESNVIPFYPKTKIRYLLVGNEVISSSPKGIWPRIVPAMRKIRN
SLKTHSLKKIKVSTSMAMDMLESSFPPSNGTFRSDIADPIVKPLLQFLSRTKSFYFLDVY
PYFAWATDPRNINLDYALFESRNITYTDPDSRLTYTNLFDQMVDSVVFAMKRLGYPDVRI
FIAETGWPNAGDIDQIEPTFTIPRLTTGMLSRN*
>HhbHLH90
MLHRLESLEGCNYNGMDVAVLQRQAARLKWQQQQQQNYVVQNNNLVELCASSMAQFQDLF
GSNLSSGQMVELKRPEVFLGTDDFQEFVNFPVAGPEFGDSEKLDLVLLEAAADHCISRTS
SCQMTALNTSVMKEEREDMILEKMESTTGSGIESFNKRKPEVVADHKGKNKRNKGEGESE
VKTKCSTEISRNSSKENSKASEVQKPDYIHVRARRGQATDSHSLAERARREKISKKMKCL
QDLVPGCNKITGKAGMLDEIINYVQSLQRQVEFLSMKIAALNSSAEFNVENLPMKEFPAY
VANFPAAAKLPAMAGLPYFQLNPLQKESVNCMLNESMLPPQTATEGIASASVSISEQSLS
SSSMTILFLESYQTSRGNTISNAAIHPLRGLIPMILIVIIPEIIAV*
>HhbHLH91
MVLGASGLVWMDGEEEEDAVSSWDPNSNNNNSGSNNQIVTKQDDFSLSGASLSTFKSMLD
ADWYMNPGMNQDPQMREFGFCLNQVDNNNLLLQHHHHPLDSSASCSPSQPFTTIEPCPFL
PPKSCFSSPLSNNPFGNAFDFTSEAAFLSQFQPNQTPNLTSFPPAQLCTPPEFSSSSDFQ
GTKLFMATTENGSALSGGGFEGFDVSGNAIFMNRAKILKPLEIFPPVGSQPTLFQKRAAM
RQGSGVADKLDVSGEPSDGKRKRHEQGEVEEASIDMSGFNYDSDERDEDSKLDERGKNGG
SNSNATSTLTGGGDQKGKKKGMPAKNLMAERRRRKKLNDRLYMLRSVVPKISKMDRASIL
GDAIDYLKELLQRINDLHTELESTPPSSVVTPSTGFHPLTPTPLILPGRVKEELCPSSFM
SPKSQPAKVEVRVREGRAVNIHMFCARRPGLLLSTMRALDNLGLDIQQAVISCFNGFALD
VFRAEQCREGQDVLPEQIKAVLLDSAGFHGVM*
>HhbHLH92
MDSSSAKWLSEQGMDEYDIIHQCHVNSLAEFIAGKDMPAAALIGENLKRSFSSESYSSYP
NFNTKNNSVSSFDEASDRPTKQLKTCGSWNSSTTIEHVTVPKKPSSPTSQILFFEKPAPL
PANHNVVKPKDETVSSGNMNYLSHIITNGPFQNTKHAPKNNNQAMKRSYSISRSPSHAQD
HILAENHVLAERKRREKLSQKFISLSALIPGLKKTDKASVLGDAIKYLKQLQEKVTTLEE
QAAKKAVESVIFVKKTQIYADDETSSCDENYDSQSNMPYPEIEARVSDKDVLIRIHCEKN
KGFISNIINEVEKLHLSVHNTNVLPFGQATLDITIVAQMEAGFSMTVKDLVKNLRLALLK
FM*
>HhbHLH93
MIGSNHSIEWLAAHDNNNPPLVHAEAALMSGECGLQMDGENCRFGFGNLGLQFDTAVHLK
DLPVVGDMNPSLSFNERGHMICNGDESAEFRRSFTDSETLSAIPQLWHLQQYDSVVSSLP
TLMGQTRMQSSYLQGENGNVDDEGNINRFIEIDKILQPENLSASVNAKGQQDMQNSLYSS
FPADHRITKTMTGLPSPLQQSASPNPNNGCNGSVKPRVRARRGQATDPHSIAERLRRERI
AERMKNLQELVPNVNKTDRAAMLDEIIEYVKFLRLQVKVLSMSRLGAAAAVVPLITDGQT
EGSNGLSLAPLAGEGFDFSPSPDQVVFEQEVVKLMESNVIKAIQYLQSKGVCLMPVALAA
AVSSGKASPSSSSPAPVSEERKKFGFANSLVHNTCSSSGSNSSGSLPGAAIHHVHSDGNF
MSGKLSSDIMANVCSGTFIQEETNTPCNAK*
>HhbHLH94
MADLHGDAPYSNPEPEEISTILNQLLYNPSSSCMEFKGKNIHSLPTQVPGISMPASNSGV
GIAIPVVDRYQLGGLAIRAESEPPVNFSDSEAYVGANVKDSADNALSSAGDFSYDSEVPD
ASEVPSNQERPRSSSKRSRAAEVHNLAERRRRNRINEKMKALQNLIPNSNKTDKASMLDE
AIEYLKQLQLQVQASSFFLLSWKQKGVAFGSSSMIRLFLGSPAALELSTYKPSMLSMRNR
LSLYPMCLPGVPQPMQMPPTGMGYDEAHGFFSPNIGAGTFSSNEESTMDAPFNLSDPTTI
SNLPVAPSAANTSNLEASIGFGSSAGAHYGSFAHSTSSKVNLALTCNASIGELFELMQSF
YSCSFSSRVKEICKEGRSQLELEMNHSGNSSSSGVS*
>HhbHLH95
MDDIYSNGFNFGCSDDAAATASFLPVSFCQEFTVPFEQGLSFDFNHVYDGPFGDEFSAAP
QVTDTSYNTFDTPLFPFQEDYHWSNMVEEAESGFLVDELLMLDAQAAAACKAEPTQSPEA
PVLNMGTSSTTDRNNRAKKLKGQPSKNLMAERRRRKRLNDRLSMLRSIVPKISKMDRTSI
LVDTIDYTKELLERIKCLQQETETGSNDLNMAHIFNEVKPNEILVRKTPKLEVERRNADT
RIEICFCGKQGLLLSTLTTLKALGLEIEQCVISCFNDFAMQASCSEDLNQRTSISSEAIE
QALFRNAGYAGKCL*
>HhbHLH96
MYMFTIYSLGQSDLTSQTFFLKKERSSWVHGEADQPNAWLAGSLGVYGDDKNNVPVNLIS
SNHGMEGLAAHGTSLGVVEHGLLSGEGGSLMGLQFNADVHSSGSMSLGPLKGLQVVGDMS
PSLSFNERGNVMCNGVESSEFQRSLTLSPIPQFWHPQKCDGLLSSLPTSMGQTRMQSSCL
RGDNGNVDDRFVEIDTILQPDNISASINRKGKQDVENPLYSSCPSDCPITKTTIGLPSLL
QSSSPTPSNGCNGIGKPRVRARRGQATDPHSIAERLRRERIAERMKNLQELVPNVNKTDR
AAMLDEIIEYVKFLRLQVKVLSMSRLGAAGAVVPLITDSQAEGSNGLTLTPLVGEGVDYS
PSPEQAIFEQEVVKLMESNVTKAMQYLQSKGLCLMPVALATAISNGKASSSSPGPASEER
NGSLLSGVGVHQLTSDGEFMIERINGCDSTFKQDVNTLCTAK*
>HhbHLH97
MEDNCSIPLSSTLNRSKKPSMPENEIMELLWQNGQVVVQSQNQRSLKKPPPFKFHDADLP
ASREIRSSSSSSSHHQQQQSVTDHLFMQEDEMASGLQGFDYDFCTDVLYPSFSTAVAPSV
TSTTPPPPLGRVPQVLVSAMAPAPRPPIPPARRNELESTRIQNFVNFSRKTTRAEQSKPL
NSKSVTRESTVVDSSDTPAMAPESGASQAMPSSIEAASGGDNNNNNACANMNVAAAASTQ
SAGVSVAENRKRKGREPEDAECHSEVAEFESADRKKQSRGSTSTKRSRAAEVHNQSERRR
RDRINEKMRALKQLIPRCNKTDKASMLDEAIEYLKSLQLQVQMMSMGCGMVPMMFPGVQQ
YMPTMGMGIGMGMGISRPMMSFPNALAGSGLPTPPSAAHLDPRFPMPAFHMSPQVPAPDP
SRLQPNNQSNTMLNTLGMQNPNQPLIPNFTDPYQQYFGLHQMQLQPSQCQAMAQPSSSKP
STSEGAESLENHPSGAHIIENFAANFSNAMNRAWHALPTNPGNADIIGMSISHPGSLYHI
RWK*
>HhbHLH98
MDWFVQSIVQLGERIICIKLQISHLNSTYIPGLLGNQVKVRKEKAFLMEILSGKWISELE
MEDPTFFPQLPIIDDSFDDTNFQSFSSESYSSYPNIEQKISQNDVSCNNIEAYRPVDDEF
KRPMKQLKTNNWSFSINQNIPPKASSSSSSSPSSQIISFNNNSNSPSAISQQHYGLDCDV
KSNYNEVSKRTVGSLIRTPLHAQDHHVLAERKRREKLSQKLISLSALIPGLKKTDKATVL
GVAIKYLKKLQEKVTALEEQAAKKAVESVIFVKKTQIYADDESHETFSSVENFDSQSNRP
FPEIEARVSDKDVLIRIHFEKNKGFISNIIKEVEKLHLSVINTNILPFGQATLDITIVAQ
VSPLLCFLKVGFNIQFRG*
>HhbHLH99
MDSSSAKWLSELGMDEYDIIHQCHMDSLAEFNTGEDMSAAALVGGNTKNCRPTKQLKISC
SWNSCTTTDQVPVPMKYSYPTSQILSFETPTAPMPAKYNAVKPKDETVSSGNMNYFPHVI
PNDPFQNTKYAPKNNNQAIERSYSISRSPSHVQDHHILAERKRREKLSQRFIALSAIVPG
LKKMDKASVLGDAIKHVKQLQERLKVLEEQTKKRSVESVVFVKKSQLSADDESSSCEEISE
GQSSDAALPEIEAKVSDNDVLIRIHCEKQKGLVAKILREIEDLHLSIVNSSVLPFGNSTL
DITIVAQGYLWLVGSDSG*
>HhbHLH100
MYPSSSSQKPTGQSGLTRYGSAPGSFLANAVDSVLGADFNLVGHYYSAADSSSLTSESTC
KASSSNDPRETKSSAAPPPSPPHPHGSYPAPSPSSSSLLRQRSSPAGFSVTMGNRNYSCQ
GSGNGGHGVSRLKSQLSFTGQDSLSQISEVSENLVDGVSSNSNHRNAAHSFAAAGFGMES
WDNTNSIVFSAPPSKRAKNIDGDIYNCLNGLETQFSMPQTTLEMATVEKLLHIPEDSVPC
KIRAKRGCATHPRSIAERVRRTRISGKLKKLQDLVPNMDKQTNTADMLEEAVEHIKGLQN
EVQVRKYFMLKFKQHHYDSSGRDRCIFAVDNDIESNYDMHVHAW*
>HhbHLH101
MDGLEWDALEWNNQRNHIEDSCFLIHKSLNSSIYGGKMDDLQEDIFYPIQELQNAYSNFS
TLTCSVPDIGKPVHSQVINGGGRTTGSLESLDCLISAATNSNTDISVEDDGISMIFSGCK
NLWRFPASSAVSSGESENNGSNTGSKDFNCPMNELDESVSHNASDEPSQTRSNKSSKRKY
DQSELNFGLNSRYFNLLHTDSSATEGGFRLIPEYQPKAKKVRSEKHSSSSNINFQQPASS
SVSSSVGEPDPEATAQMKEMIYRAAAFRPVNLSLEVVEKPKRKNVRISTDPQSVAARQRR
ERISERISVLQKLVPGGSKMDTASMLDEAANYLKFLRSQVKVLENLGNKLEPMHCPPSNL
AFSSSPFNHSLPMQIHNFPLQNSNHIHHPELKN*
>HhbHLH102
MDGLGWGSSEVEDSFLISNSDSSLYGDKMNLPDDIFVNPIQQLHMKPYSDIVSEMVPQTE
LPASDSVNVASNSDVLKWRDGLTQEWCSSPFLNRSSASVSDSKVIPGGVTTTSSLESLDC
LLSATNSSTDTSVDDDGISMIFSDCKSLWNFVATSTTPTPTTTTTAVSSGESENNGANTG
NETVSRSSSDPYIKNIKQSETKSGSSKRGHDEFKVGLNFGYFNLLHTDTSATRGGFKLVA
ENQPKAKKPRLEKAIPSSSNINFQLPSCSSASSSMDEPDPETIAQMKEMIYRAAAFRPVN
LGTEVVEKPKRKNVRISTDPQSVAARQRRERISERIRVLQRLVPGGSKMDTASMLEEAAN
YLKFLRSKVKALENVMVVDCLNQETSSKTLRVPNSLFGCLLDSTQSVLLKATPPI*
>HhbHLH103
MASGKWLSELEMEYPMVFPQLYQMMNPIDYSFHDLDFQSFSSENHAYINGNSFLQSSHEM
DGDFERPMKQLKASSWNSCTTENHIPPPPNPSSSSSSSHIISFDNSNSSPAAISRQFYDV
KPKTGPVSRSRTPINAQDHHVLAERKRREKLSQKFISLQALIPGLKKTDKASVLGDAIKY
LKQIQDRVDELEKQLANKTMESVMFVRKTQIYAVDETISSSDENFPEMEARVSHKDVLIR
ILCKNNKGCIPNIINEVEKLHLLVLKTSVLPFGQATLDITIVAQMEAEFSMTVTDLVKSL
RLALLNFITFAIPCSH*
>HhbHLH104
MEELIISSSSSSSLVSFSQEIPSSTLQQKLQFVVQNQQHRWAYAIFWQTSNDDQGRLFLS
WEDGHFQGTRATSPKPEKPDNISDAQDMHNERRKGMKGLQALIGDNNEIDVPLIDGTDIS
DAEWYYVMSMARSFSAGDGVLGKALSTWSLVWLTSAVQLQFYDCERTREAQLHGLQTLVC
IPTSSGVLELGSSEMIEENWGLVQQVKSLFGSDQNPNPISNLTPSSTWFADMGRTDVIQE
EYGNKTKQDSTTKPKQSSYVDSEHSDSDRPLRATKKPGRKPGVEREKPLNHVQAERQRRE
KLNHRFYALRAVVPHVSKMDKASLLSDAVAYIGDLQSKVEHLESRLHKNCKKVKVEMSQM
TYSVDNQCTNNTFEEQAATRPRHSHSSAATGGWRHLQLDIKIMGNDDAMIRVQSENVNYP
CARLIGALRELEFQVHHASMSCVNQLMHQDIVVKIPHGLRTEEALRSAILRRLGH*
>HhbHLH105
MAPESVASQAMPNNSETASGGNNNNASAKMVAAPVANTRSAGVSTGDNNDNLATCEVKLT
SPPDGYSARDEPTAQKAAMAENRKRKGREPNEGESQSEDVEFESADTQKKPRGSTSTKKS
RTAEVHNLSERRRRDRINEKMKALQELIPRCNKTDKASMLDEAIEYLKSLQLQVQMMTMS
CGMVPMMFPGIQQYMSTMGMGMGMGMGMGMGMGISRPTMPFPNVLAGSGLPTSTAAVHLG
ATSPMPAFRMSQPTQPNNQPDAMLNPPGIQNPKQPRVPNLAGPDEQQVSLLQQMQIVPPQ
SRAMAYPSSSKPSTSPADNLENHQSG*
>HhbHLH106
MEELILSPSSSSSMISFSHETPPLTLQQRLQYVTERQPDWWAYAIFWQTSNDDQGRLVLA
WGDGHFQGTKDTPPKLSANNSSDIQGLHDERRKVMKGIQALVGDNHDVDLSMIDGTDISD
AEWFYMLSLTRSFAAGDGIPGKSLTTGSLVWLTGAHELQFYNCQRAKEAQLHGIETLVCI
PTSCGVLELGSSEIIRENWGLVQQVKYLFGSDLNGLLPKQSTPNPGPSPIQFLGRSISFS
DIGVIADVQEDHNNEAKKDSTKYGELSFVNSEHSDSDFPLLPVNNREKRIPKKRGRKPGS
GRETLLNHVEAERQRREKLNHRFYALRAVVPNVSKMDKASLLSDAVSYINELQSKIEDLQ
SELRRECKRVKAETVETMDNQSTTTTTTTSVEQITTAKPSNSSSASGGSSGVELDIMITG
DDAMIRVQSENVNYPSARLMDGLRDLEFEVHHANVSCFNDIVLQDIVVKIPHRFKTHEHG
IKPALLRKLEQ*
>HhbHLH107
MTDYQLAPTMNLWTDENVSVMEAFMSSDLSSIWPQSSASTSAPPAAAPPPASSLPQSQLS
QESLQQRLQALIEGARESWAYAIYWQSSYDYSVATVLGWGDGYYKGEEDKGKAKSKASPS
SLAEQQHRKKVLRELNSLISGSTAPADDAVDEEVTDTEWFFLVSMTQSFVRGTGLPWQAF
SNSSPVWVAGSDGLASSMCERARQAQVFGLQTMVCIPSANGVVELGSTELITQSFDLTNK
VRVLFNFNIGIEAGSWSMSNNIADQGENDPSSLWITDPNPGAELKESSTNGNNNTSYQHQ
QIQKSPQFCDNRSSSSLTDNPSSIPTVNQQQQQQQEQNHPQGESLYFNFSDYGFDGSSSA
RHGNSSSHLLKPEAGEILNFGERKRSGNGNLFSGNSQLVVENKKRSPTSRGSNEEAMLSF
TSGVILPSSGVVKSGGGAGDSDHSDLEASVVKEADSSRVVEPEKRPRKRGRKPANGREEP
LNHVEAERHRREKLNQRFYALRAVVPNVSKMDKASLLGDAISYIDELKSKLQTADSEKEE
LQNQLEAMKNALSSKDHRSAPPPHDQDLRMSDNLASKLINLDIDVKIIGWDAMIQIQCSK
KNHPAAKLMAALKELDLEVHHASVSVVTDLMIQQATVKMGSRFYTQEQLKIALTSKLGDA
R*
>HhbHLH108
MDSTTHRSYQNQNHQHNSGLLRFRSASSSLLSKSTNSHDCGVNNGGCFDSERLKSIFRDP
SVENSGEEQAIINYGNSQPSYVDSSFELLGMGHPSDGKPVSSSITRQISSLPGLGSDSSV
HTGYRSMKSMGNYCGTNGELSISPNRLMNQISFSSRQSSSSPSMLSRISEIRNESIGADN
SDDEARFHGTRFHHGPWNDYANIRENFSGLKKTLDDHHWKLLSSNQNGDVGSCVRALSHH
LSLPNISNETAVGNGMEKFIPFQESVPCKMRAKRGCATHPRSIAERVRRTRISEKLKKLQ
ELVPNMDKQTNTADMLDLAVDYIKDLQKQFKVQGKAGLIIVSI*
>HhbHLH109
MKPTPAGSSSSSGGDGGGGEGSRVGLARFRSAPATWLEALLEEDEEDPLKPNQCLTQLLT
GNTSTVPTIRNPLPFSNSADPAGLFEPSGFQRQNSSPADFLGNNSAAAAAASDAYFSSFG
VASNYDYLSPTMDVSPSSKRASELDTQFPPTKFHSQLKGEPSDQISGGISNLLDVDMEKL
LEDSVPCRVRAKRGFATHPRSIAERVRRTRISDKLKKLQELVPNMDKQTNTADMLEEAVE
YVKYLQSQIQEATPWYNMTGAAVKEGKRFSTEKPGSLAGTHRTSDEMQMQN*
>HhbHLH110
MENPSFFTQYQTMNPIEFPSDGMGFQSESYYSSFPDIRGSSISDQAFHHQAAGDFEKPPL
KQLSPATGNVPPKSSSSSSSSFHIISFDNTNSSPPVISHQYYGLDCDLQPENEVSKKAGS
LTRTPLHEQEHVLAERKRREKLSEKFLSLSALIPGLKKKDKNSVLVDAIEYLKQLQERMA
TLEEQVAKKTVESVKFVKKAKFHAAGDIETCSSSVDNFGSQSNYQYPEIEIRVSDKDVLI
RIHCETIKGCISNIVNEVEKLHLSVINSNVLPFGLTTLDITIVARMEAEFSMTLKDVVKT
LRQGLLKFM*
>HhbHLH111
MPFLQMLNSVEPPQHFASGEPNFQSLLRLQHLKKPWELNNNPFTPEMGTQIQALELESCV
THEILLDLHSPVKPETKDLKKSPPSSSCLKVLSSGSNHDQPKSAMADNCSRQNNLGSSPL
KNFTKSTPIARERRKRKRTKVAKNKEEVESQRMTHIAVERNRRRQMNDYLNSLRSLIPPY
YIQRGDQASIIGGAIDFVKELEQLHQSLEAQKRMRKFEESDYISDNSVPKSAMEPDYEVG
NHGEEVKAESKSGAAEIEVNVIHNHVNLKIQCSRRAGQLVHAIVTLESLRLTVLHLNITT
SQASILYSFNLKMEDDSELRSADEIAAAVHQIFS*
>HhbHLH112
MSDWQSLSSAMEIQSRDCFPNTDYGLQYESVLSSMVSSPAASNCNISSDGLMIGELIGKL
GSNGNSGEIPQHSQPMLAASSCYSTPLNSPPELNLPLPKPMGLNSRVADFSADTGFAERA
AKFSCFGSRSFNGGTTRFGPKDNGEIAAYRSNPNVKLPRVSSSPAIKAMVSQVTAGTNKN
TPLQDRSQLVNSQEEPTVSDQNPEPGLKGSNSRKRKAVPKAKTKETSPSPSPNASKVTEP
EASSEKRCKLSESNGNENGSGKAEEDAKGSNTKAPEPPKDYIHVRARRGQATDSHSLAER
VRREKISERMKLLQDLVPGCNKVTGKALMLDEIINYVQSLQRQVEIFQSNNTSLHPIFPK
HSSASAFLGHQPQQNPPLHGNIANGTMSQCSVDPSDIAICPKLNTHLPQINQFIETVPQY
PAFCEVDLETLVQMGFRQNQSQEMALHSQDFQGQIKCLT*
>HhbHLH113
MDVEGVKSTTEDHMDMMAMMMQMEEKLPHFSEPAFHTSPTLLPPEIHFSNGTSCSTILPI
YPNPNTLMTLPSSLSFIGNGNNPVQEPMTPPLQPDNIGSNKFKYQTPFNNANSYSSSEDK
ENSMAAMKEMIFRIAAMQPIHIDPESIKPPKRRNIKISTDPQSVAARHRRERISERIRIL
QRLVPGGTKMDTASMLDEAVHYVKFLKRQVQSLEQAAVNRPIGVGIPSETVANMSYSSLA
KACQSSHHHQAVAAKVGGRLPTKAGSSSVSVDVSRVMPLILTNSM*
>HhbHLH114
MKIEMGMCGGAWKDVDKAMIASVLGTKAFDYLVSRSVSNENLLMTVCSDENLQNKLSDLV
DRPNAANFSWNYAIFWQISRSNSNEWVLGWGDGCCREPKEGEESEATQILNLWLEEQTQQ
KMRKNVLQKLHTLFGGSDEDNYALGLDKVTDTEMFFLASMYFSFPPGEGGPGKCFATGKH
VWILDALKLGSDYCVRSFLTRSAGVQTIVLVPTDVGVVELGSVRLVPESLELLQLIRSSF
SSKSALLMAKQVGVATPMVHEKKDENTLVLNSTIVERLQGIPKTFGQDPNNTSHSRSGYR
EKLAVRPTWGAHVNGGRLSFSSNQNGLSWSHVHGIKQGSPIEFQEFSNEAREEFRFNHHQ
SQKPVQMQIDFSGAASRPHTSTQPLGAESEHSDVEAPLKEEKTSAADERRPRKRGRKPAN
GREEALNHVEAERQRREKLNQRFYALRAVVPNVSKMDKASLLGDAIAYINELQAKLQVME
AEREKFGSTSTVSPGLDPNQGAESHIRAPDIDVQAVDDEVVVRVNCPLHSHPASRVIQAF
KEAQVNILESKLVAADDTVLHTFVIKSHGPEQLTREKLIATFSREPNSAQDCI*
>HhbHLH115
MDAVFHLDEASRAEFLRLLMQSTGCTYICLWSFSFLKHSNCLIGRDGCYNEENTQPAASV
LFLEYRRLIVHLQNDHGLVPGFAFRNNQPSIELKESELQNRAAHQTQRQFYQTAVFMACR
SGEIEIGSSSVVQLNMEMEMRSFFSGHFCRQLSPMEDQLLQSTTDPNRPSSSSSSLRSLS
TSSPDSSLIFTVPATRETAIPSSFNDPGQAMQPQAFSQMRGSVQLPALEGENEAMTRAIL
AVLTSPSSSSSSCSTPLQRNQNLAYNYLLNPKASAFKRYAATLGGPATTPARASLRAQTM
VKRAILFYRKFNLARQEQLLRSRQTPQTSNQLQHMMSERKRREKLNESFTALRSLLPSGT
KRDKASVLATAREQLSSLQKAQIMELSRQNQLLEAQLLPSKGVAIEVNGSSNERVNVRVVP
VSESTSEQRLVDLRVSVRGERTIVDILIHLLEFLKLDRNVNLMSIETSTNVSEFGSVNLV
NLRLRIEGNGWDESTFQEAVRRLITDLAQ*
>HhbHLH116
MANLGGPTDNPRRFSPSPAPPGGGGWDFVGAHGENDTDEYDCVSEEGLEALVDEAPPKPA
PSRSSSKRSRAAEVHNLSERRRRSRINEKMKALQNLIPNSNKTDKASMLDEAIEYLKQLQ
LQVQMLSMRNGLSLHPMYLPGVLQPLQFSQRRMNLGNESGSLSMNVSGMVPENQETSVQM
VFDLPNQCNFSIPASVPNMSNMITSETSFELEPNQAQLGPCQLLSSSQEFCREEIVHHQQ
LKTNTSEFGLAATTTVFLPFDTQESDLKESSNLEACMMRRDKSNRVLLKNMDHDLILSPH
LTGLHENSQQWIGRTATLASDN*
>HhbHLH117
MATGSQNQERLPMNLRKQLALSVRSIQWSYGIFWSISATQPGVLEWGDGYYNGDIKTRKT
VQSLELNADQLSLQRSEQLRELYESLLAGESSPQARRPSAALSPEDLTDTEWYYLVCMSY
VFDVGQGLPGRALLSGQPIWLCNAESAESKVFSRSLVAKTVVCFPFAGGVIELGVTGLVS
KDLSLIHRIKSLFLDTPQTIVPNKSIPVYNKDFACPALEPHTDLGPVLGCEQLEMVSPYN
SSGGIEPNLPAENPFMIGGINSRASQVRSWQCIDDHHSLNSSDCVSQNLVDHADVVPLCP
GENGNDNGLQDVRECNQTNFTTSIPVTDDLQYRKVLSALLKSSHQLILGPHFRNSNMESS
FFSWKIDGLVMSRKEKDETPQKLLKKILFEVPRMHDKGLLQSPQDDAVGDAAWRPEANKI
CGNHAVLERRHREKVNERFTILTSLVPSINKIDKVSILDDTIEYLRGLVQRVEELESCRE
LTEPETRPEKTLRDHAERTSDNYGNNNLTDGKKPSYLHKRKTCEDIDCVTSKDFSIDNLT
VSMNNEDFLIKFRCRWRDGILFEIIDALNVLDLDCHSVQSSTIDGILSMTIHSKVKTLFS
LRFYKKMFKKPTVLMLFSDIDQQSSLWLLQCKGSSVAKPGTVRQALQRIQSSTFV*
>HhbHLH118
MAAFSSPSHPFLLDSIFLPNTPIKVSGFVDVEANNSPHCFSQFYQESSPVGPLFHESTSV
VHSDNEVSTVTTKKQSTGEHSTVVEKLESGEQVSQKKRTRNGTTLNSAQFKGAKEGKIKK
QKKCNNDAFKAVKKDQKKASEEPPTSYIYVRARRGQATDSHSLAERVRREKIRERMKTLQ
LLVPGCNKVTGKALMLDEIINYVQSLQDQVEFLSMKLASFYPMFYDFGVDLETLMIRPER
VNRTETSPPLPLVLSLQQQCNPIQTTIAPSHNFPLLDVSAALFLQHGHRPNVFSHPQDNG
SLLWEMEDQRQKIFHLSELNDNLRSFH*
>HhbHLH119
MHSRVNSGVIWTEDKGDEQPASWTRTNTDNNNNSVVMENKELMALSSFKSMLEDEWYVPN
NSMSSHHHDIRDLSFPPNLGDHHNNLLLYHQQRQQQQQQQHSVDSSSSCSPSSSVFNNLD
PSQVQFFLQTKPALSSLLNVVSNNPLVHGFDLSEIGFLGNQATNASPLLNRENSGVLGGF
TDLASGNQIDTANSCPETHFSCSGFAGFQGFVENPENSLFLNRSKLLRPLDSFPSVGAQP
TLFQKRAALRKNLADNGGNFGGLGGGKMNASSGMEGDKGKKEMNTENEKKKISNRDDLED
VSFDGSALNYDSDDFTENNKVEETLKNGGSTSNANSTVTGGDQKGKRKGLPAKNLMAERR
RRKKLNDRLYMLRSVVPKISKMDRASILGDAIEYLKELLQRINDLHNELESNPGSSSLTP
TPSFHPLTPTTATFPCRIKDELCPSSLPSPNGQPARVEVRLREGKAVNIHMFCGRRPGLL
LSTMRALDNLGLDVQQAVISCFNGFAMDIFRAEQCKQGQDIHPEQIKAVLLDSAGFHNMI
>HhbHLH120
MDSQSANWLSDLGMDEYNIIHHCHMNSLAELTAAQDHITTAERCTQQLRILSFEKPTSLP
EDEMVSSANMNFFPMKPIKTDPFENTIHVPKINLEFRRSYSMTRSHAHARDHHILAERKR
REKLSQRLISLSAIIPGLKKMDKASVLGDAIKYVKQLQERVKVLEEKTKKRTVQSVVFVKK
SLLSSDEESSLCEENSNGQSSDLALPEIEARFSDDDVLIRIHCEKQQGIVAKILSEFDNL
HLSVVNSSVLSFGDTTLDITITAQKDDEFKLTVKDLVKDIRVAFLKFT*
>HhbHLH121
MVLEANGVVWMGGEEEEEDALSSWTRTNSNNVTNDGFEAKEDELVMPAASLSSFKSMLDG
DWYINPAMNQGLQMREFGFGSNQVDNNNLLLHHPIDSSSSCSPSQAFTLDPSQSHPLLPP
KSCFSSLPNVSCNTPFDNAFDFGSESAFLAQFQPNVTPNLMGFPQAQMGTPEFSSSSDFQ
GTRLFSGTENASSLGGGAFDWSGNALFMNRGKVLKPLEVFPSVGSQPTLFQKRAAIRQGS
GGSGEPDKLGSLDVSGMKFGGEASEGKRKRHGGGDIEEASIDMSGLNYDSDERNDDRKVE
ETVNNGGCNSNATSTVTGGGDQKGKKGMPAKNLMAERRRRKKLNDRLYMLRSVVPKISKM
DRASILGDAIDYLKELLQKINDLHTELESAPSGSLTPPSTSFNTVTLTPPTLPCRVKEEL
CPSSFPSSKSQPAKVEVRVREGRAVNIHMFCSRRPGLLLSTMRALDNLGLDVQQAVISCF
NGFALDVFRAEQRREGQDLMAEQIKAVLLDSAGFDGIM*
>HhbHLH122
MPEKQTPEPVRPRMTGHLPNFPCMYREFLYCRSDPDAVELVWENGQISIRGSPSKSKKPE
KNFSFSGYFSPLNARIQREGETFTAVNRSKHGVADSTKMDHRKNKMTCLETWYQELRLSE
LYEDSYDVASEADKACYDKQLVDLNIVAANKFNVPQLEEETIPQQTMNNDMQVPKSCFEQ
PGTHDGFMRSDEKNSRIDDKSERMNFPPFLRSPALQKSNQIPSSGATIPTGDDDLQGKPG
SVPTRSNPFEKQGKFKEPQKELVPDEQSEAVDFNDNASNTRFPSSSRVHGPSSSSVCSRG
ASNCPIYTLKTRYEDTDLSDNNAMEEAHETTRAAPSNGSKRKRKPEVHHNLSERRRRDKI
KKRMRALQELIPNCNKTDKASMLDEAIEYLKILQLQVQMMSMGSSDVYMPPMMLPAESMQH
IHARVPLARYSPMAVAMQMGLGCTSVSQLPSISSLIPGINQARLNMLGFPGQV*
>HhbHLH123
MAVQPINRLRNILQAAVQSVQWTYSIFWQICPQQGTLVWSDGYYNGAIKTRKTVQPMEVT
LEEASLQRSQQLRELYESLSAGETNQPVRRPCAALSPEDLTESEWFYMMCVSFSFPPGVG
LPGKAYARRQHVWLTGASEVDSKTFSRAILAKSARIQTVLCIPALDGVLELGTTEKVQED
LEQVQHVKTFFTDHNQIQNPNPPPPKPALSEHSTSNPASYIRFHSPVLPPMHAVLNPNLE
DNNDDDEEEEENDDEEEPESDYAEVDAGEPSDLIQLEMSEDIQLGSLDDASNNLDIDFHM
LAVSQSGNQQADALDSFRAESCRRWQMLQESTNSGLQSRFSGPEFLDGLQQENTHYSQSV
SAILQGPPTLWGDSPSTGYPTGSTQSAFSKWTSHSDNHQFQAVVEGTSQCLLKYILFSVP
YLHSKYRDENSPKIRDTDPDARFRKGIPQEELSANHAVLERRHREKLNEKFITLRSMVPV
INKIDKASILDDTIDYLNHLLRKKVQELETRNKETEVDNKQSRSAYSLNRTSSLKELKSG
VAVSKRARSLGLESGRDKRQMTIVQGSGSESSPKTVDSTQLETVEVSIIESDALLELQCG
YREGLMLEIMKMLREELRIEITTVQSCLNNGVLVAELRAKVNNNANGKKVSITEAKRAIK
QIIQSF*
>HhbHLH124
MNMNQNHCVPEFEMEDDYSILSSSFLTPLGKPSRREDELLWQNGQVVMQSQNHSALKKSP
PFKFPYADHAAPREIRSSSQKHHHREQHHSVTDHLFMQEDELSSWLHYPISDTNFDHDFD
AGLLYPSSSSHSGAVAPCVSSTVTTSAPPTLRRVSQVSVPASESAPKPPIPPARRNELDS
ARIQNFAHFARHIPARTEQSRPSNSKNVMRESTVVDTSDTPAMAPESVSYQAMPSNTEAA
ASGGSNNNNSAYTNKSTAGVPYRQSADVSLGANKNSLGTCEFTVTSSTGGSGGTAEPAAQ
KEAQVEDRKRKRRELDDGECHSEDADFESEDTKKQNRGSISTKRSRAAEVHNLSERRRRD
RINEKMRALQELIPRCNKTDKASMLDEAIEYLKSLQLQVQMMSIGCGMVPMMYPGAQQYI
PPMGFGMGMGMDMGIFRGMMPYPNVLAGSVLPTPATAAHLGPRFPMPPPVPALDPSKLQS
GNQSDPMLKTLGMQNNNQPGPPNVADPYQQYIGLHQMQMPPSQNFTSYRVKQWPSQVQEG
DVRVMKTTYQIFRSSSRLAPGPNV*
>HhbHLH125
MALEAVVFQQDLFGYNAKDPYSFLGGGLSYEDKHFPHHNQANNDFVNGDYWISSSSPTSM
APPPHFSEATNNGSGLSSSVVDGSAAVEMTSTRPKRRRVKTRKNKEEIENQRMTHIAVER
NRRRQMNEYLSVLRSLMPESYVQRGDQASITGGAINFVKELEHCVQLLSAKKEEKERSDG
STSFAEFFMFPQYSTRGDNNSIPMNESAVADIEVTMVESHANLKIRSKKCPEQLLKLVSG
LNSMRLNILHLNVTTVEKTVLYSLSVKVSKLHTYIHTYIHTYIHTYIHTYIHTYIHTYTF
TIIGWKCR*
>HhbHLH126
MDSTTHQSYQNQNHQHNSGLLRFRSAPSSLLSNPNGSHDCGVNNGGFFDSERFKSIFKEP
SEAKYGEEPGINYGNSQPSYVDSSFELLGMDHHSEGKPVSSSITRQISSLPGLCSNLSVR
NGYGSMKSMGNYCGINGELNLSSNRLKNQISFSSRQSSSSLSMLSQISEIRSESIGADNS
GEEARLHHGAWNDSAKITENFSGLKRTLDNHHWKLFSSNQNGDVGSCVRVLSHHLSLPNT
SNEMVVGMDKFLHLQESVPCKMRAKRGCATHPRSIAERVRRTRISEKLKKLQELVPNMDK
QTNTADMLDLAVDYIRDLQQFKTLRDNHANCKCLNIQTPFPNQIV*
>HhbHLH127
MDAMVFQQDWFGYNSKDLLLGGNWSYGFGFEKQHSFQHFPDNQTSDTFSLLHGDWVSSTS
SQASMAPPLTHSNGPLASVRPKKRRSKTQKNKQEMENQRMNHIAVERNRRKQMNQYLSAL
RSLLPQSYIQRGDQASIVGGAINFVRELEQRLQWLSTKNNVKEEKPTFAEFFTFPRFSTS
SSSTRADDNSISTNESTVEIQPTIADIEVNVIENHANLKIRWERLPSQLLKLVSGLNAMR
LTILHLSVTSADRTVLYSFSLKVEDDCKVTTVDGIASAVNQLLCRIQDDAMLNSMN*
>HhbHLH128
MDGLEWEASQWNNQRNYIEDSCLLIPNSSNSSIYGGKMDDLPEDIFYPIQELQNSVDWDD
ALTQGLCSSPMLKRAYGNFSTLTGSVPDIGKPVHSQVIYGGGRTKGSLKSLDCLISAATN
NNTDTSVEDDGISMIFSACKNLWSFAAGGAVSSGDSENNGSNTTSKGFNCPVNELDEIVS
LSHNASDKLSQARSDKSSKRKYDQSELNSGLNCGYFNLLHTDSSATEGGFWLIPENPPKA
KKVRSEKHSSSSNINFQHPASSSVSSSIEEPDPEAIAQMKEMIYRAAAFRPVNLGLEVVE
KPKRKNVRISTDPQSVAARQRRERISERISVLQKLVPGGSKMDTASMLDEAANYLKFLRS
QVKALENLGNKLEPMHCPPSNLAFSSLPFNYSLPTQTHNFPLQNPNQIHHPQS*
>HhbHLH129
MASENYDMGLAMSSISMFNKSSNTSDPFFSTGWDPIVSQSESLGGSSMASHYHLVMENQG
INGTSHVSQYQSNPSFVELVPKLTGFDGGNLSQMPGPICLPQCNQIANSRCPPNFAQDDH
RISEVLVGTSPNGKIRKRSPESDSLLRSCKNGDEQPGMDLSSEGCHGPREQAGKKPKTEQ
NSGANSRGKQTAKQDKDSSQSGEAPKENYIHVRARRGQATNSHSLAERLRREKISERMRL
LQELVPGCNKITGKAVMLDEIINYVQSLQQQVEFLSMKLATVNPELNLALDRISKDLLHP
QSAAVLGFGLGTSSSRAFPPSTFPRTISSIPNTNPGFPPLPQTVVENEVQNLSQMGFYPG
STMDGFGLDGRLKPEM*
>HhbHLH130
MDSMGTVLEGDWSCLGGMYTTDQEADFMAQLLSNCPLPVDDQLDGDSNSKVASFFWPASN
ANVDTTMAAATVATASYCSSDMSGYSLGSNVLFSSSSTQESFHLSDSHPVFVANNSPVSM
DFCMEDGTNTSSFLAEVDYCLNQEMGDQIMQEPVVSDETSEPKRGFSMTKPESIVTVKKN
SNASENLKKRSRSSGDIQKTRRNARSKKNASTANVDEDGGIAGLNGQSWASCSSEDDSNA
SQELNSGSKGDAALNSNGKTRASRGAATDPQSLYARKRRERINERLRILQNLVPNGTKVD
ISTMLEEAVQYVKFLQLQIKLLSSDDLWMYAPIAYNGMDIGLDLKVGTAKKS*
>HhbHLH131
MDDSLYDFLEDAELGPGGDDLFTFFESFDGLPEFPPFTPLEETAVSSCRKDGEETTTLVI
QKSTSSSAQHDSSEPETSPKSKKPKLASSEETNPDGQQRMTHITVERNRRKQMNEHISVL
RSLMPCFYVKRGDQASIIGGVVDYINELQQLLQSLEAKKQRKAITMSELLSPRVVSSPRP
SPLSPRKPPVSPRFNIPISPRTPQPGNPYKPRLHQGYLSPTLPTTSLEPSPTSSTSAVDN
VKKLVANSKSHIANVEVKFSGPNLILKTVSPRIPCQAVKIISALEDLSLEILNVNINSMD
DTMINSFTIKVKLYYCNAVFKKLIGIECQLSAEELAHQIQQTFS*
>HhbHLH132
MDNPNLFNQWHVNPLDHELSFLPASAAFGDDAFANNFPAAAIDRPQKMLKTNYWNSYRAD
VPSLEAAFFAGSNHINPVGILKPKDEAACSKNMQPLFPQNPFGNQSYLAKGCHGSKRMAR
THDHILAERKRREKLSQKFIALSSIIPGLKKIDKSSVLGDAIKYLKQLQEKVKTLEEQTR
KKSMESIVFVKKSQLSADIDDFCSDQNLSGPFDEPLPEIEARFCDKSVLIRIHCEKRKGL
AEKIMSEIEKCYLTVINSHVMTFGSCALDITIVAQMDIEFCMTGKDLVNKLRAAFEWLL*
>HhbHLH133
MPLYELYRMARGKLDSSQDENPPTSTDLSSVPENDIVELVWENGQVSMQGQSSRPRKMHS
CNSLPSHSLETSRDIGNGGNYTKMGKIGVMDSVSSEIPMSVPSHYDGDDEVVPWLKYPEV
QSLHDECSGLLPELSGLTANEIPTNSKLASFDRRCQSMRDLFTVSPNDVAGFEQGKLSKV
TKPVDDEARPRCATSQTSQLCQESSPYFRSRNLEGIGNNQSHTFTDRSICRDSMGARPSD
DALHGIKMQKQDPVAPCSNTGLMNFSHFSRPAALVKASLKNIGATARIEKNGSKGKGIGD
NVSDRVDSTFIDSNIELQKEEISHCHSSIVPTKTDIKDSIARSLDTPVAAEPNDALGEEN
VLEGDKISNQVIGENASKHLPHSDKAVESVLAAASVCWGNSVERASDDPVVHNLKRKIRD
DDDEFECPSEDAEEESVGVKQAIPARGGKGSKRSRAAEVHHNLSERRRRDRINEKMRALQ
ELIPNCNKTDKASMLDEAIEYLKTLQLQVQIMSMRTGLYMPPMMFPTGMQHMHAAHMAHFS
SMSAGMGVGMGFGMPFPQTTAASACPMVQVPPIPGAAFSGSGPHLSGTTTLHEMIGSNLQ
LYGLHGQGLPMSMPGAPLIPIPSGHLMKSTVGLSGSGLVGPMENMDSAKASSSKDPIQNI
NSQVPENTNINCSVNQTSTQGRTTNESFEQPAEVQENSQASEINGSVPFRSTDGDEKLPN
RS*
>HhbHLH134
MVLAMEPLAAFSDGEWDSFNKLFSIEDQLDFSQQLLHQFSFPSDHDEGFSFITPSTFFPN
RHANEIFIPSADALDSSFHYDSLKPFSLSGSNPIAATNDVTKVISSFPPAFPNNVNVIED
LSTQGDKINSISAVDTRKRPRASKEPSEVDKNVHYSKKNRMNNVNGNEGECEMVVANGHS
SSTTCSSEDDNASQDTNGVGNSGSVGSPALNLNGKERASRGSATDPQSLYARKRRERINE
RLRILQNLVPNGTKVDISTMLEEAVHYVKFLQLQIKLLSSDDLWMYAPIAYNGVDVGLNK
KISTLL*
>HhbHLH135
MESDLQRRNHCHQPQQRQKQMNTGLTRYQSSPSSLFSNILDRDFCQEILNRPSSPETERI
IARFLSNSDDGGGGIGDNPANISDQNLGSIRSNSPVRETTVKIELEAPIMSQMNNRTGNY
SSVPQNFYQSQPQQHLSNQQPNLTMDYRVPSSPEMVRPTQMKMGNGSNSRLIRHSSSPAG
LFSNINIENCYGVMRGMGDYGNINSSNKEATFPSASRPPPSRLMSLKPSSENAGLLRQNL
QNNYSSGFPVSSWDDSMMVSDNMSGVKRLNEDDRSLSGLDLDGVETQVVNTMVTGNHPPP
LLAHHLSLPKSSPDMSAIEKLLHHQDSVPCKIRAKRGCATHPRSIAERVRRTKISEKLKK
LQDLVPNMDKQTNTSDMLDLAVDYIKDLQQQVETLSEDRARCSCDYNQQQQ*
>HhbHLH136
MALEAVVYPQDPFSSYVFDDFPAVGGGGSYGFCLQNEDKAFLGIFGNSTNWDSSSTNSIM
QHAYSSPETCTVDQSLRAARVITEPPAPATNNRRKRRRTRSSKNKEELENQRMTHITVER
NRRKQMNEYLAVLKSLMPSSYVQRGDQASIIGGAIDFVKELEQQLQFMKAHKQPVHDGCY
ASPFAEFFSFPQFSTRTTQCRNDRPQSTAAESAADIEVTMVETHANVKILSKKRPRQLLN
LVAGLQGLRLAVLHLNVSTVNEMALYSMSVKVEEGCRLNTADEIAGAVNQMLGRIQEEAA
F*
>HhbHLH137
MASPENSNYWSHFDYASLIDDIPVPDGSYAGFSWSTPPINAPSTAVNVEIDGSFGDSDDL
KESGPKKRGRSGSCNPSSSKACREKLRREKLNDKFMDLSSILEPGRTPKTDKAAILVDAI
RVVNQLRRDEAQKMEESNSSLQERIKELKAEKNELRDEKQRLKIEKEKLEQQLKTMNAQPS
FMPSTPTFPAAFATAQGQAPGNKLVPFIGYPGVGMWQFMPPASVDTSQDHVLRPPVA*
>HhbHLH138
MNIFQNLMERLRQLVGPKGWDYCVFWKLSDDQRFIEWVDCCCGGTESIESGELQFPVTSV
LPCRDVMFQHPRTGSCELLAQLPSCMPLDSGSHSQALISNQPGWLNFCNNSDSNVLEEIV
GTRILIPVAEGLVELFVAKQVCEDQNVMDYIVTLCNISLEQSSMMNSSCIESHFIVPNAQ
ALDEFQVKPHSSNENDEKDPINHFQQPLETTLETVNLPYGISIDQIRTTNTLQQYHYLSE
DKTNKMDACMGGSHDVFLSDNVVNPQRDNGLQEMDPLNSMMTNESIVIQGNEKDSIKQEN
GRSDSISDCSDQSDDEDDARYQRRVGSKGQSKNIVSERRRRKKLNERLYALRSLVPKISK
MDKASIIGDAIEFVQELQNQAKELQDELEEHSENDNDAKKTSTNVVHKKFQSEIFLQNDQ
IRVYSNPGHDKGPQSFPVGGNGSISKAQNQDADLCTDKTQQMEVQVEVAEIDGNQFFVKV
FSEHKPGGFVRLMEALDSLGLEVTNANVNSFRGLVSTVFKVEKKDSELVQADHIRDSLLE
LTRNPYKEMAKASEDNSGVECNYHNQHISSHHHQLHQFPKQVE*
>HhbHLH139
MEDDDSIPSSSLARSKKPSIPEDEVMELFWQNGQVVMQSQNQRSTRKSPPFKFQDSDQSA
AREIRSSSYHHHQQQQQQQQQLVTDNHLFMQEDEMASWLHYPLGDASFDHDFCADLLYPS
SATAAPCVTSTTATTSAPPPLGTVSQFSASAVASASRPPIPSSRRNELESTRIQNFVHFS
RHKAARAEQSAPSKFKSAVRETTVVDSSETPAMDPESGATRAMPSNTEAASGGNNNIDNA
NMSVAAGANTQSAGVSGSASKDNLATCEVTVTSSPGGSSTSAEPTAQKAAPTEDRKRKGR
ELDAHNLSERRRRDRINEKMRALQELIPRCNKTDKASMLDEAIEYLKSLQLQVQMMSMCC
GTVPVLFPGVQQYMPTMGMGMGMGMGMGMGMDIGKPMMPFPNVLAGSPLPTPAAAAHLGP
RFPMPAFHMAPPAPPPDPSRIQPNNQSDVMLNPLSMQNPNQQPCVPSFADPYQQYNIGLH
PMQLPSPRNQTMVQPSSSRPSTSKGADNLENLPSGSSTTLY*
>HhbHLH140
MEELIISPSSCSSLAYFTQETAPPSTLQLCIQFLVQSQQNWWTYAILWQTSNDEHGRLFL
SWGDGYFQGTKDASPRLASANINIACLDNERRKVMKGLQALVGDNNHELDVSMINDTGVS
DAEWFYVMSLTRTFPVGEGISGKALSTGSLVWLTGAHALQFYNCERAMEAHMHGIETLVC
IPTSCGVLELGSMEMISENWGLVQQVKSLFGPDLIGLVPKQSGQFLNGNISFADIGIVSG
VKEEDASPDDETKQENPNNKTKKYSTKIGKSSYVDSEHSDCDRQLLAMSHMEKRNTKKRG
RRPGLGRETPLNHVEAERQRREKLNHRFYALRAVVPNVSKMDKASLLSDAVSYINELQAN
IEELESRLQRECKKMKAEMVDAMDNHSTTTSVDPNNSSASPGTAGSVGLNLDIKIMGNDA
MIRVQSENVNNPAARLMVALRDLEFLIHHASISCVNEIMLQDILVGVPDELRNEEGLKSA
LLRRLDHFGIANE*
>HhbHLH141
MPFLRKLQSVESPQLFAFKNPNFQTLLRLQHLNNNDPFMETQTQALELESCINREAIDLH
SPVKSEINNHLGKKPDFSTSCFEVVSFESNQNAVADGCSKNVTKSPLVARERRKRKRTKP
AKNKEEVESQRMTHIAVERNRRRQMNDYLNSLRSLMPPSYIQRGDQASIIGGAIDFVKEL
EQLVQSMEAQKRMRIIEESNNNSSSNSDSKSAIEISQPEVVKGESKAGAAKIEVNVIHNH
VNLKIQCERRPSQLVQGIVTLESLRLTVLHLNITSSSQASVLYSFNLKMEDDCKLSSEDE
ISATVHQIFS*
>HhbHLH142
MQPCSCETKAMNSLLSSAQQIPLQDLQINVHHPQFDTPTSSHDDFLEQMLSTMSFPASSS
SSWSDLNPQEPAPPGLDNNSAAGFHHDEIPASKLRQQQQFNGGVDSNHFQAMKMMMQQQM
MVAGFRRATVAASAAAGVGTYQGGREGSMQALFNSLGYGSLHHPQASFGDDLTTEVNHSQ
GPTAASAMPEKPKQKVRARRGQATDPHSIAERLRRERIAERMKSLQELVHNGNKTDKASM
LDEIIDYVKFLQLQVKVLSKSRLGGAASVAPLVTDMPFQGGGDCIQTTANSRPLPRNSNG
NRTPLDNESLTLSEHQVAKLMEEDMGSAMQYLQGKGLCLMPISLATAISTATSHSRNPLI
SNVNPNTGVNGNGSQLLPQSSGGDGSSSPSLSVLTVQSATMGNCGVDGAASVSKP*
>HhbHLH143
MEINEEGFLEELLGPRRENWDTNPTEMSEFFSNGSWAFDCFDDHKPSSSTFLPTSFSHEL
PLPFNQDFTNNFNEIYRPFVDDFASQVTDSSNNTFDTPPLLVQEGYSLNMVEKEEQEEES
AFLVDKFHKLDVKPTCKTEPTQIQSPEPPVFNFGPCLEPKNRAKKSEGQPSKNLMAERRR
RKRLNDRLTMLRSIVPKISKMDRTSILGDTIDYTKELLEKIKSLQKEIAASSNGLNTDHI
FKDEKPNEIIVRNTPKFEVERRNGDTRIEICCRGDPGLLLSTVTTMEALGLEIQQCVVSC
FNDFAMHASCSEDLEQRTSMSCDYIKQALFRNAGYGGRCL*
>HhbHLH144
MESNAGTTETRSNLTASDGGEVTAFESLQFTDEIHRLILAPTTGNGSSFTALLELPPPQA
VELLHSPDSPKLIAASPPNVEDFEGSFRFPSNSGLIERDARFSVFSGEANNSNEKRNSPE
SKNVSANPEKNVKSEPAETESNQPLVSDPTVEKRSIKRKDRENKVKGSTKKSKTAANENS
EDAEKLPYVHVRARRGQATDSHSLAERARREKINARMKLLQELVPGCNKITGKALVLDEI
INHVQSLQRQVEFLSMRLAAVNPRIDFNLDSVFTSEVSLSTFASTSNLNLEIRSSSGDSS
HSCCNFGYELAMLIEWISNGQQLPQLGYACNVARGSRQWTRTTVSTPLAFRCTSAACLGK
RESLQ*
>HhbHLH145
MRTGKGRQEEEEYEEDEFGSRKPGPSSAHTLSVNAINSTSISISISNEADGKNSDKAKAM
RSKHSATEQRRRSKINERFQILRDIIPNSDQKRDTASFLLEVIEYVQSLQEKVQKYEGSY
PGWSSEPTKLMPWRNSHWRVQSFVGQPQAIKNDSGPGSTFPGKIDENSINISPTMITSAT
NPVEADPIRDATSKAMDQQPELANKVMPLPISDDNVFGHPLQRPVSEVQSTECLISNDTL
NQQDNLTIEGGTISISSIYTQGLLNSLTQALQSTGLDLSQATISVQIDLGKRSNRGLTSG
MSTKEPHNSPVPATTTHLRDMSSGEESDQVQKRLKK*
>HhbHLH146
MTLEALSSNELLNFVIYDTISATPYSSNDSFVTTFSMENSLGSQEQASSTAMNCFPMVET
LPPQCSRSAPTERRGNLAVQGRKKRRRKPRVCKNKEEAETQRMTHIAVERNRRKQMNEHL
SALRSLMPESYVQRGDQASIVGSAIEFVKELEHLLQTLEAEKLRVLQQIRPATANEDTTS
TNSKLLSSPPFAQFFVHPQYTWSQIPNRYTSKSKASTADIEVTLIETHANLRIRSRKGPT
QLSKLVAGFQSLHLSILHLNVTTMDPFVLYSISVKVSLIIEEGDKFWYQQVFGDEENWNV
DIAEVGASMRRGRALERVIFVGFTTVE*
>HhbHLH147
MEDKMPFLQMLQSVESPPLFAFKTPNFQTLLRLQHLNSNDPFMETQIQALELESCVTREI
LDLHSPVKSDTNNDLKKNPHFSTSCFEVVSSESNLDAKADSCGRETQKNVSKSPLFARER
RKRKRTKPIKNKEEVESQRMTHIAVERNRRRQMNDYLNSLRSLMPPSYIQRGDQASIIGG
AIDFVKELEQLVQSMEAQMRMRRIEERNNSSDNPESAIDVSQPEEGESETGSAEIEINVI
QNHVNLKIRCERRPGQLIQGIVTLESLRLTVLHLNITSSQASVLYSFNLKAADLIPQGNN
RQTRKRPEEKRFTVPIRSNVLYHEDNSRQEMGVLDVYSLTREKSRTVWASWEGRQAKLLA
MDFIKFEEMCVYD*
>HhbHLH148
MTAHLLNSPSMRDPDFMELVWENGEVVIRGLSSKITRTKTSAFSSRYLSRSKDGAADSTF
DDPIPGLSSAVLGSDKRRYNKELVDFSNIVSVNNKLKQSDVPKLIADQVPDSSLKERESR
LNEEKDRVNFSMFLSSDVTRATSGQGILAAGAEDLRGNNAKPLPPISRNEGNFRAKKMKS
PRKESHPDEQSKAAPNPRLPNEVHEPSSTKGNPEQMVASSSLCSRSASNCPAYPLKRRYE
DTDLSENTEMEEPEGTRGSKGAKGKSKTEVHNLSERRRRDKINKKMRALKELIPNCNKTD
KASMLDEAIEYLKTLQHLQVQMMSMGNGVYMPPMMLPSPSTLQHINAQHLGGYSPMAFGMG
MGMQMGLGWGALPQFPTSLMPGAAPLTGIPEATLNMLGLRSMSPSPFVSSAGSFIPQWVQ
PPAAGVSQSAEAKAAQLDLPGCSNPTQ*
>HhbHLH149
MANNTNDAPAGDDFLEQILGLPNFAPSETGLPGSDGTGAGAPMFLQLSSGDGAAHIGGIG
GGGGGAFHGQVFPLGLSLEQEQGGFLKPEEASGSGKRFRNGVVEDRASVKNIVISFYEWN
KKYFAKLIKMSGSPVTLTFLCQEEMGGAVGVFPGQTMQATVTAAPHPPTMHPRVRARRGQ
ATDPHSIAERLRRERIAERMKALQELVPSVNKTDRAAMLDEIIDYVKFLRLQVKVLSMSR
LGGAGAVAPLVTDIPISSVEYESDEGGRSQPAWEKWSNDGTEQQVANLMDENVGAAMQFL
QSKSLCIMPISLATEIYHTQLQDTSSVVEPETSPT*
>HhbHLH150
MAPSMTGLQASMNSENSSTPTCTSLVGKLCFKFNPILSLSSWHLPEPYKFDEGGDLEKPG
GIVKDFPMTSSSLFSSPVSADSDGFVFRPPKEVQSLINFKGSVYDNFIHGTNYGSLLSFE
QNDKALHGTYLKTGGHKDDYSMWEGGSNPNYQCNPMNTKSGTDPRLVEDFSCFETASSFS
SITEENNGDWFYSEAAVVADSIPELQSPEAAVVKRPNTGDSNQALKKQCRNEAKKAKTKS
GPSKDPQSLYAKNRRERISERLKILQELVPNGTKVDLVTMLEKAISYVKFLQLQVKVLAT
DEFWPVQGGKAPDISQVREAIDAILSSEKDRQ*
>HhbHLH151
MDDNLCELLEPEFVGDDDLFSIFESLDGLAESFQVPFTPFEEMAGGGSAQKSASSSALMD
SETKETSPKSKRQKVVSFEETTANVDGPQRVTHISVERNRRKQMNEHLSMLRSLMPCFYV
KRGDQASIIGGVVDYINELQQVLQSLEAKKQRKVYSEVLSPRVVLSPRPSPLSPRKPPIS
PRLNLPISPRTPHPGSPYKQRLQKAGYPSPTVTSTSLEPSPTSSASSVDNNELVAVANSK
SPIADVEVKFSGPNLVLKTASPRIPGQALKIISALEELSLEILNVNINTADETMLNSFTV
KQTGMKATLDSSSKPVLCMKTVFGFMLMVGVFMNVQIGIECQLSAEELAHQIQQTFGHC*
>HhbHLH152
MEQLIISPSSSSSLVYFTQETPPPSTLNQCLQFIVQSQQTCWTYAILWQTSNDEHGRLLL
SWVDGYFHGTKDASPKLVSENISDIPCLDNERRKAMKGLQALIGDNNHEIDGTGVSDAEW
FFMMSLTRTFAAGEGIPGMALSTGSLVWLTGAHSLQFYNCERAIEAHMHAIETLVCIPSC
GVLELGSREMISNNWGLVQKVKSLFGAYLVGLAPKKSSWFLDGNISFADIGIVSGVEEED
TSPADETKLENPNKKTKKYSTKTGQSSYADSELSDCSRPLLAMSHKERRNPNKHGRKPGL
GRETPLNHVEAERQRREKLNHRFYALRAVIPNVSKMDKASLLSDAVSYINELQKAKIEEL
ESQLQRECRKLKIEEMVWLTLRITKALPLQWTLTTLQHPLEQQGRLVMNSTSRSWETMQ*
>HhbHLH153
MDYNLCEFFEEPEFVGDDDLLSIFESLDGPTESFQVPFTPFEEMAAAGSTQKSASWSAQI
ESEKVETSPKSKRLKVVSLEETTTNPDGPQRVTHITFESNRRKQMNEHLSVLRSLMPCFY
VKRGDQASIIGGVVDYINELQQVLQSLEAKKQRKVCSEVLSPRLVLSPRPSPLSPLKPPL
SPRLNLLISPSTPQSGSPYKPMLQKGYLSPTVASTSLELSPTSSTSSVDNNELVASSKTP
VSDVEVKFSGPNLVLKTVSPRLPGQALKIISALEDLSLEILRVSISTVDETMLNSFTIKI
GFECQLSAEELAHRIQQTFSHC*
>HhbHLH154
MNTKSPVSGVNSNWKTISNGKGETPAETLKPTTIRCCSLFVILLFALKTIQYNTTMSSLT
TLCPDAPLSLQQRLQFIVQSRPEWWVYAIFWKASRDAQGHVVLSWGEGYFRGTRDFAGKS
SNKLVQQRKRSGKEVQVFFNEVMDMDRMVDGDGGGDVTDYEWFYTVSMTQTFSGGGDGGI
LGKAFGSGSHIWLSGDHELQMFQCERVREARMRGVQTLLCLSTPLGVVELGSSEMIVEDW
GTVQLTKSIFSSKQPGQESQVQISTLSIPFLDFGMVSGDQKEPILEAKKETTGLGRLSSD
SGVDSDSNLASAEMELNASRSKKRERKPGSGKECPINHVEAERQRREKLNHRFYTLRSVV
PNVSKMDKASLLSDAVAYIKELQSRIDKLETELLVQSQKPKLNPINVFETKSTFEHTIKQ
SSNFWPKTVEVDVKIVGSEAMIRVQSPDIDYPAARLMDALRDLELHVHHASVSNVNDLML
QDVVVRVPTGIFISEEVLSGAILQRCSFNY*
>HhbHLH155
MPAFSYHSLPFLLPNVAPTESPSFIMADGNQFNSDSFSQFYSPHHLFHDSLLDPNRLGIS
CVVSRGDSEPSVGKKQSTGGGDSTVVEKLENGEQVTQKGSLDRYRKRRTRNGTTLNSVKS
KDAKGVKNKCNNGMKSEKKSPQEPPTGLIHVRARRGQATDSHSLAERVRRKKISERMKIL
QCLVPGCNKVTGKALMLDEIINYVQSLQSQVEFLSMKLASVSPMFYDFGVDLEALMVKPE
RMNSEASTTAVLPCLQHSNSTQASAFVDSTSATFAPSNDYPLLYASPSSVLLPHQGQTSI
VFSHTQDNGSVLWDVEDQRQKFLNSSGLNGNLCSFH*
>HhbHLH156
MALEAVVYPQDPFTSYVLDDLSTVGGGGSHYFCLQNEDKAFLGFFDNGANWDSSSTNSIL
QHTNDQWDPYYSPEACTVFPPSSEPPANNRRKRRRTRSSKNKEEVENQRMTHIAVERNRR
KQMNEYLSVLKSLMPSSYVRRGDQASIIGGAIDFVKELEQQLQSMEALKRTTSFSSSHNS
SPFAEFFTFPQFSTRATQCNNDLQSTAAVASEESIADIEVTMVEAHANVKILSKKRPRQL
LKLVAGLQGQRLTILHLNVTTTSEMALYSISVRVEEGCHLSTMNEIAAAVNQMLQRIQEE
AAF*
>HhbHLH157
MESNAGTTETRSNLTASDGGEVTAFEALQFTDEIHRLILAPTTDNGSSFTALLELPPPQA
VELLHSPDSPKLIAAPPPNVEDSEGSFRFPSNTGLIERDARFSVFSGEANNSNVKMNPPE
SKNVIANLEKNVKSEPAETESSQPTVEKRSIKRKDRENKVKGSTKKSKTAANGSSEDAEK
LPYVHVRARRGQATDSHSLAERARREKINARMKLLQELVPGCNKITGKALVLDEIINHVQ
SLQRQVEFLSMKLAAVNPRIDFNLDSVFTSESGGSQLDSNFPSLVMPAMWPGVQGDGHRH
QYQHQWHFDALQQPVWGREEVCNNYITPENSLLTYDS*
>HhbHLH158
MEVDSSEVIKLITKTDGIGRHYSLIHQMLWMVARDWKKGSSMDGLEWGASEIEAKPFPVC
NNQRHDVEDGCFLIPNSSNSSIYGGKSDDLPEDIFFCQIQELQKSANWEDALTQGLCSSP
LMNRGYGDFSTLNGSVSDNGKPVHSQVINGGGRPTGSLESLDCFISATNSNTDTSVEDDG
ISLIFSGCKNLWSFADSSAVSSGESENNGSNTGSGDFYCLVNELDEIVSRNASDRCINNG
KPSQTKSSNSSKRKNDQSELNFGYLNLPTDSSAAEGDFRLIPDPKNPQKAKKIRSEKHSS
SSNINFQQPASSSVSSFIEEPDPEAIAQMKEMIYRAAAFRPVNLGLEVVEKPKRKNVRIS
TDPQSVAARQRREKISERIRVLQKLVPGGSKMDTASMLDEAANYLKFLRSQVKALESLGN
KLDHPMHCPPPNLAFSSQQDNNSLPMQTQNFPLQNPNHILYERYS*
>HhbHLH159
MEKEHNYSANLVGLDYSLDQQQQQQPAGIGESTCGDNNSGMVDYMLNNPQQQHQHMSSSS
GFCATPTSFDKLSFADVMQFADFGPKLALNQTRIPEEETGIDPSGYFLRFPVLNDKLEDQ
SLMVAPEGFVEERENNYGEDEARVSDNAAVQLRFFGEDDVQSKNPIIPEAGKNKRKRPRT
IKTSEEVESQRMTHIAVERNRRKQMNEHLRVLRSLMPGSYVQRGDQASIIGGAIEFVREL
EQLLQCLESQKRRRLYGEASRQMGDTSMGIQQQQQPPLFPPMSTLPIDQIKLTEYETGLR
EETAENKSCLADVEVKLLGFDAMIKILCRRRPGQLVKTIAALEDLQLNILHTNITTIEQT
VLYSFNVKVASESGFSAEDIASSVQQIFGFIHANSSLECNEMKSRKLIS*
>HhbHLH160
MSQCVPSWDLDDNHATARHLLRSNSNSTAADAHMSEYEVAELTWENGKLAMHSLGPTRVP
AKPLISNSPSKYSTWDKPRANGTLESIVNQATRVPDLKVSLHSGGDEIVPCLDHHRAAAD
ALVPCSKRLTEHRTTGVVELESIPGLGGSRLVGSCSVPDEALVTGKRTRAGAARVPRTPE
WSGKEQIASASATFGRDSHYVTFDTYEKDLGASLGSPDTSSTKQCTKATTTADEHDSVCH
SRPQRKEAEEDKKETGKSSVSNKRSRAAAVHNLSERRRRDKINQRMKALQKLVPNSSKTN
KASILDEVIDYLKQLQAQVQMMNRMHIPPMMLPMAMQQQLQMSMMAPAIGMGMGMGMGVM
DMNTIGRPNIVGISPIVPNPFMNMTSWDGSGERLQAAAMPDPLSAFMACQSQPMTMDAYI
RLAAMYQQMQQQPASGSKS*
>HhbHLH161
MVLGASGVVWMGGEEEEEDAISSWTRTDGNNNNVNSNGLEGKEDELDLDMPAASLSGFKS
MLDGDWCISPGMNQELGFQLPIDSSSSCSPSEAFTLDPSQSHPLLPPKPCFSSLLNVSFN
TPFDNPFDFGSESALLAQFQPNVTPNLMGFPQAQIGTPQFTSSSEFQGTRLFSGTENAFD
WLGNALFMNRGKVLKPLEVFPSVSSQSTLFQKRAAMRQGSGGSDKVGNSDVSGPRFGGGA
SEGKRKRHGDGDIEEASIDMSSLNYDSDERNDDCKVVEAVNNGGCNSNATTTVTGGGDRK
GKKKGMPAKNLMAERRRRKKLNDRLYMLRSVVPKISKMDRASILGDAIDYLKELLQKIND
LHTELESAPSGSLMPPSTSLNPLTPTPPTLPCRVKEELCPGSFPSSKSQPAKVEVTVREG
RAVNIHMFCARRPGLLLSTMRALDNLGLDAQQAVISCFNGFALDVFRAEQCKEGQDLMAE
QIKAVLLDSAGFHGIM*
>HhbHLH162
MELPQSRPLGAEGRKPPHDFLSLYSHSSIQQDPRPPSPGAYLKTRDFLQLEQQGNQSAKK
ETAVDEVASVEKLPPPSVERILPGGIGTYSISHISYFNPRVPKAEGAVFTVAEGSSTERN
DENSICSSYTASGFTLWEESAGKQGKTGKENAGETPFVREAAGKVAQWATTSLDKGSQSS
STNNHPKSFSCLPSSKQKTQSFMEMIKSAKGSSLDDDFEEDEDLILKKESSTSTHNIGEL
RVKVDGKSAPDQKADTPRSKKHSATEQRRRSKINNMFQMLRDTIPNSDQKRDKASFLLEV
IEYIQFLQEKVNKYEGIYQGWSNGPSKLIPWRTNQRPTENYADQSRAINGVSAPAVVFPTK
FDEGNITVNPGMTKKTMPFPVSLQPNFFNSAQNTVPATQVESWLASDAENRVSQPQTLLC
HTGSCTTNGSIPNEKPKEQKQTVEAGTISISSAYSQQLLNTLTQALQTSGLDLSQASISV
QVELGKQSNHRPSDPASILKDTAAASVNQGKTRPRVGCGEDSDQPLKKKLKT*

## Sheet: Table S2
Table S2. The predicted physicochemical properties of 162 bHLH proteins in H.hamabo
Gene renamer	Gene ID	Chr	start	end	ORF length	Exon NO.	MW(kDa)	PI
HhbHlH1	Hha000169	chr1	1497476	1499784	1671	6	62182.8	9.26
HhbHlH2	Hha000375	chr1	3017351	3020535	1254	6	46294.2	7.13
HhbHlH3	Hha001255	chr1	10402264	10404760	996	6	35496	4.84
HhbHlH4	Hha002144	chr1	18061660	18062788	918	4	34602.7	4.58
HhbHlH5	Hha002864	chr1	27944202	27947325	1464	2	53964.7	5.27
HhbHlH6	Hha002910	chr1	30240530	30242029	1500	1	55123.8	6.09
HhbHlH7	Hha002994	chr1	34910993	34916661	1695	8	61146.9	7.48
HhbHlH8	Hha004753	chr1	63355303	63358385	813	2	29914.6	8.19
HhbHlH9	Hha005216	chr2	2940747	2943238	1146	8	41573.2	5.89
HhbHlH10	Hha005228	chr2	3051610	3052651	954	2	35521.9	7.15
HhbHlH11	Hha006588	chr2	14687972	14691177	1164	6	43263.8	6.51
HhbHlH12	Hha006688	chr2	15803450	15804654	939	4	35163.5	6.52
HhbHlH13	Hha006800	chr2	17072577	17075956	1059	6	38981.8	9.65
HhbHlH14	Hha007091	chr2	22594461	22596447	864	2	32386.1	9.88
HhbHlH15	Hha008459	chr2	54137288	54139854	1071	6	39097	9.31
HhbHlH16	Hha008713	chr2	56569534	56573036	1134	7	41366.9	6.19
HhbHlH17	Hha008844	chr2	57660882	57663581	888	4	33125.3	9.43
HhbHlH18	Hha009541	chr3	529153	534128	1875	3	69504.6	6.99
HhbHlH19	Hha010266	chr3	6380602	6382732	1119	10	41785.6	7
HhbHlH20	Hha010637	chr3	9421020	9422183	981	3	36219.4	7.66
HhbHlH21	Hha011371	chr3	15877974	15879887	1914	1	70203.8	6.09
HhbHlH22	Hha012041	chr3	22449158	22450118	801	3	29796.3	8.69
HhbHlH23	Hha014117	chr4	816265	819072	1020	2	37417	6.52
HhbHlH24	Hha014528	chr4	4397506	4399491	1005	3	37673.9	8.58
HhbHlH25	Hha014972	chr4	8459599	8461440	1470	4	55020.6	6.95
HhbHlH26	Hha015192	chr4	10420786	10422288	1026	6	37916.4	8.77
HhbHlH27	Hha016239	chr4	41402193	41404172	1980	1	72125.5	5.28
HhbHlH28	Hha016501	chr4	44141474	44149348	1530	10	56207.3	8.01
HhbHlH29	Hha017637	chr5	1086736	1089600	1233	6	42968.8	6.18
HhbHlH30	Hha018528	chr5	11966516	11970317	1461	9	52308.2	5.01
HhbHlH31	Hha019937	chr5	42674253	42676003	1314	3	48475.9	6.1
HhbHlH32	Hha020433	chr5	46863532	46865812	1800	7	67455	5.03
HhbHlH33	Hha020476	chr5	47225431	47227800	1002	7	37024.5	4.92
HhbHlH34	Hha020504	chr5	47508572	47514302	1647	8	59667.9	6
HhbHlH35	Hha020665	chr5	48928545	48930600	1485	6	53696.3	7.75
HhbHlH36	Hha020941	chr5	51142666	51144916	951	6	35360.7	8.47
HhbHlH37	Hha021288	chr6	1578048	1579925	1137	7	41131.9	4.61
HhbHlH38	Hha022243	chr6	9081066	9082371	1035	4	38938.6	4.54
HhbHlH39	Hha023221	chr6	36534755	36535922	993	3	37173.8	4.93
HhbHlH40	Hha024607	chr6	50985206	50991527	1698	11	61163.3	7.9
HhbHlH41	Hha024638	chr6	51236234	51239512	855	6	30770.1	5.8
HhbHlH42	Hha026524	chr7	35118162	35119675	1341	1	50608	6.63
HhbHlH43	Hha026784	chr7	37477814	37482412	1245	6	45652.6	10.03
HhbHlH44	Hha026847	chr7	38124431	38127621	1965	7	73415.5	5.36
HhbHlH45	Hha027217	chr7	41728069	41730337	1566	8	56191.2	7.86
HhbHlH46	Hha027299	chr7	42392995	42394202	921	4	33869.5	5.55
HhbHlH47	Hha030808	chr8	41734161	41736478	1377	5	50422.8	6.66
HhbHlH48	Hha037347	chr9	20211396	20213300	1905	6	69650	5.55
HhbHlH49	Hha037695	chr9	27847679	27850027	852	5	31738.2	6.52
HhbHlH50	Hha038883	chr9	38210175	38211442	954	2	35487.5	4.75
HhbHlH51	Hha038975	chr9	38900345	38903307	1365	6	50339.6	7.42
HhbHlH52	Hha039050	chr9	39443187	39445979	1245	4	43521.5	7.31
HhbHlH53	Hha039182	chr9	40386288	40388524	1395	3	51834.3	9.38
HhbHlH54	Hha031773	chr10	4636310	4638301	1125	8	41702.4	4.74
HhbHlH55	Hha032099	chr10	11349012	11350317	927	7	34134.8	5.39
HhbHlH56	Hha033025	chr10	36203410	36205030	864	8	31841.7	6.6
HhbHlH57	Hha033934	chr10	44547902	44550674	1104	6	38580.2	6.23
HhbHlH58	Hha035279	chr11	31615134	31616507	1023	1	38658.4	5.08
HhbHlH59	Hha035285	chr11	31643797	31645333	1032	6	38141.9	8.75
HhbHlH60	Hha035398	chr11	32944218	32947396	1188	1	43865.7	9.52
HhbHlH61	Hha035614	chr11	34867852	34869984	1419	7	52457.9	7.07
HhbHlH62	Hha036105	chr11	38800335	38805416	1689	4	61178.4	5.99
HhbHlH63	Hha036170	chr11	39278329	39279798	990	6	35480	7.77
HhbHlH64	Hha036446	chr11	41514190	41516025	1836	6	68099.8	7.06
HhbHlH65	Hha036448	chr11	41551333	41554907	1278	6	46122.7	6.95
HhbHlH66	Hha040745	chr12	30640830	30642248	1041	3	38510.9	5.97
HhbHlH67	Hha040791	chr12	31092890	31096476	1218	5	45609.3	4.35
HhbHlH68	Hha040836	chr12	31481806	31483323	1134	5	41972.1	5.02
HhbHlH69	Hha040873	chr12	31749683	31751950	1023	6	37113.3	5.92
HhbHlH70	Hha041808	chr12	39017828	39020847	1359	7	47281.3	5.95
HhbHlH71	Hha041954	chr12	40095956	40098244	1584	8	59719.3	9.41
HhbHlH72	Hha042936	chr13	25656767	25659266	1524	6	57895.7	7.66
HhbHlH73	Hha043877	chr13	33650442	33652604	855	2	31272.8	5.48
HhbHlH74	Hha044727	chr13	39867813	39869991	1548	8	58049.3	8.55
HhbHlH75	Hha047304	chr14	853831	856507	1902	8	71026.5	5.69
HhbHlH76	Hha047436	chr14	1833877	1835829	954	4	35693.2	9.17
HhbHlH77	Hha047812	chr14	4821047	4822552	1506	8	55791.4	5.16
HhbHlH78	Hha048130	chr14	8692135	8694676	1563	6	56537.8	8.14
HhbHlH79	Hha049278	chr14	36330041	36331323	969	6	34899.4	4.82
HhbHlH80	Hha045544	chr15	6267357	6270092	1647	4	58976.1	5.27
HhbHlH81	Hha045913	chr15	14937733	14940675	1650	1	59965.3	5.39
HhbHlH82	Hha046322	chr15	30095061	30097650	1488	8	53682.7	7.13
HhbHlH83	Hha046427	chr15	31186105	31190865	915	5	32311.3	6.81
HhbHlH84	Hha046456	chr15	31544579	31548435	1818	1	68017.9	5.83
HhbHlH85	Hha046564	chr15	32561063	32565563	1197	8	45593.3	5.51
HhbHlH86	Hha046611	chr15	33042809	33045199	1860	4	68541.4	6.56
HhbHlH87	Hha061014	chr16	32918704	32920573	1155	7	42625.8	6.65
HhbHlH88	Hha057545	chr17	2541451	2543346	942	7	33375.7	6.1
HhbHlH89	Hha057726	chr17	3814569	3819397	1722	4	64005.1	7.32
HhbHlH90	Hha057848	chr17	4754035	4756344	1221	8	44966	6.27
HhbHlH91	Hha058273	chr17	8486918	8490476	1539	8	56029.5	5.24
HhbHlH92	Hha058498	chr17	10824238	10847394	1089	6	40461.5	8.32
HhbHlH93	Hha049586	chr18	1492471	1494411	1353	6	48433.9	5.58
HhbHlH94	Hha050502	chr18	8283898	8286912	1191	4	42587.1	5.24
HhbHlH95	Hha050590	chr18	9046648	9047853	945	4	35179.3	4.57
HhbHlH96	Hha052084	chr18	35874350	35877177	1389	4	49504.5	5.46
HhbHlH97	Hha063670	chr19	2054498	2061473	1632	5	59402.4	8.1
HhbHlH98	Hha064455	chr19	9625738	9627227	1134	8	42694.2	7.98
HhbHlH99	Hha064458	chr19	9649568	9654176	957	8	35261.6	6.51
HhbHlH100	Hha072883	chr20	20943381	20948199	1035	2	37340.1	8.37
HhbHlH101	Hha073343	chr20	28734170	28735351	1182	4	43620.1	6.38
HhbHlH102	Hha065917	chr21	4897690	4899308	1248	3	45142.1	5.18
HhbHlH103	Hha066704	chr21	26864168	26865355	948	7	35608.3	6.6
HhbHlH104	Hha067265	chr21	32072923	32074350	1428	2	53675.9	7.02
HhbHlH105	Hha079057	chr22	3765070	3768508	981	1	34973.3	8.47
HhbHlH106	Hha079152	chr22	4909162	4910637	1476	7	54792.1	6.01
HhbHlH107	Hha079358	chr22	8610115	8612100	1986	6	72431.8	5.33
HhbHlH108	Hha079614	chr22	20872922	20874976	1032	7	37980.9	8.79
HhbHlH109	Hha079868	chr22	26167976	26170888	876	6	31557.7	5.06
HhbHlH110	Hha055024	chr23	2670209	2672028	930	4	34531.8	6.42
HhbHlH111	Hha055339	chr23	5058178	5059426	1005	5	37771.5	8.05
HhbHlH112	Hha055582	chr23	6908742	6911160	1380	6	49761.3	7.92
HhbHlH113	Hha055839	chr23	9201119	9203155	858	6	31441.8	9.07
HhbHlH114	Hha055894	chr23	9784120	9786737	1782	3	65943.9	6.47
HhbHlH115	Hha057158	chr23	35050759	35053765	1530	9	57042.1	9.02
HhbHlH116	Hha052386	chr24	2027486	2030093	969	5	35728.8	5.09
HhbHlH117	Hha052575	chr24	3513583	3516170	1968	5	73573.9	6.26
HhbHlH118	Hha052705	chr24	4465998	4468923	984	2	37002.7	8.61
HhbHlH119	Hha052708	chr24	4481482	4484170	1623	4	59499	6.68
HhbHlH120	Hha052772	chr24	5014452	5015562	867	1	32762.1	6.68
HhbHlH121	Hha052848	chr24	5590564	5594218	1557	7	56175.4	4.92
HhbHlH122	Hha053103	chr24	7638182	7639924	1422	3	53272.7	7.73
HhbHlH123	Hha053188	chr24	8319620	8324478	1998	3	74684.9	4.94
HhbHlH124	Hha053254	chr24	8964031	8970273	1695	3	62291.3	7.5
HhbHlH125	Hha053751	chr24	13917617	13918713	927	5	35123.5	8.93
HhbHlH126	Hha062548	chr25	27841571	27844251	1041	1	38610.7	8.57
HhbHlH127	Hha063087	chr25	31816589	31817697	891	1	33612.6	8.68
HhbHlH128	Hha074185	chr26	3799925	3801166	1242	8	45315	6.06
HhbHlH129	Hha075906	chr27	6097862	6100223	1131	7	40931.6	7.21
HhbHlH130	Hha069398	chr29	1738257	1739495	1059	1	38099.8	4.55
HhbHlH131	Hha069889	chr29	6852523	6854187	1035	1	38117	6.79
HhbHlH132	Hha070603	chr29	22454862	22456079	900	5	33774.6	8.21
HhbHlH133	Hha068863	chr31	27551494	27555114	2169	5	78191.9	5.5
HhbHlH134	Hha091289	chr32	11914043	11915328	921	4	33714.1	5.05
HhbHlH135	Hha091602	chr32	24156268	24158434	1236	6	46049	7.83
HhbHlH136	Hha097847	chr33	22498369	22499369	906	5	33597.7	7.9
HhbHlH137	Hha096239	chr34	25545583	25548548	714	6	26159.2	5.91
HhbHlH138	Hha087876	chr36	10358342	10361207	1752	8	65869.1	4.67
HhbHlH139	Hha088137	chr36	22243353	22247410	1566	6	56305.5	6.24
HhbHlH140	Hha088281	chr36	24754184	24756048	1482	2	54765.5	5.49
HhbHlH141	Hha088286	chr36	24844296	24845478	933	3	35108.5	8.49
HhbHlH142	Hha085641	chr37	28914561	28919415	1248	3	44241.3	7
HhbHlH143	Hha081238	chr38	6464272	6465526	1023	2	38918.4	4.69
HhbHlH144	Hha081351	chr38	8269362	8273734	1098	7	39989.1	6.79
HhbHlH145	Hha092310	chr39	2664155	2667157	1011	5	37144	6
HhbHlH146	Hha092612	chr39	5706923	5709629	984	5	37022.7	8.78
HhbHlH147	Hha093084	chr39	21580663	21582254	1122	7	43075.5	7.54
HhbHlH148	Hha093105	chr39	22403084	22405096	1344	3	48728	9.44
HhbHlH149	Hha093243	chr39	25156217	25170539	1008	4	35900.3	4.96
HhbHlH150	Hha083211	chr40	7572783	7574373	999	5	36505.6	5.49
HhbHlH151	Hha093744	chr41	1475845	1478091	1080	8	39257.5	6.07
HhbHlH152	Hha094609	chr41	23767689	23769434	1260	4	47205.3	7.3
HhbHlH153	Hha088983	chr42	1843712	1846057	969	1	35478	4.98
HhbHlH154	Hha089106	chr42	2797144	2798894	1533	5	56987.4	7.24
HhbHlH155	Hha089435	chr42	5537878	5539495	1011	2	36979.4	8.58
HhbHlH156	Hha098797	chr43	4527595	4528595	912	2	34032.9	6.4
HhbHlH157	Hha099408	chr43	20610183	20614418	1014	6	37218.1	5.86
HhbHlH158	Hha101844	chr44	3852544	3855885	1398	2	51267.5	5.36
HhbHlH159	Hha102294	chr44	14496897	14498440	1230	4	46109.6	4.89
HhbHlH160	Hha105111	chr45	19490929	19494948	1320	6	47923.1	8.66
HhbHlH161	Hha105160	chr45	20095184	20098619	1491	4	53551.8	4.9
HhbHlH162	Hha105307	chr45	21392329	21398396	1599	10	58230.4	8.19

## Sheet: Table S3
Table S3 Duplication type of HhbHLH genes in H. hamabo.
Gene name	Gene ID	Duplication type
HhbHlH1	Hha000169	WGD/segmental
HhbHlH2	Hha000375	WGD/segmental
HhbHlH3	Hha001255	WGD/segmental
HhbHlH4	Hha002144	dispersed
HhbHlH5	Hha002864	WGD/segmental
HhbHlH6	Hha002910	dispersed
HhbHlH7	Hha002994	WGD/segmental
HhbHlH8	Hha004753	WGD/segmental
HhbHlH54	Hha005216	WGD/segmental
HhbHlH55	Hha005228	WGD/segmental
HhbHlH56	Hha006588	dispersed
HhbHlH57	Hha006688	WGD/segmental
HhbHlH58	Hha006800	WGD/segmental
HhbHlH59	Hha007091	WGD/segmental
HhbHlH60	Hha008459	WGD/segmental
HhbHlH61	Hha008713	WGD/segmental
HhbHlH62	Hha008844	WGD/segmental
HhbHlH63	Hha009541	WGD/segmental
HhbHlH64	Hha010266	WGD/segmental
HhbHlH65	Hha010637	dispersed
HhbHlH66	Hha011371	WGD/segmental
HhbHlH67	Hha012041	WGD/segmental
HhbHlH68	Hha014117	WGD/segmental
HhbHlH69	Hha014528	WGD/segmental
HhbHlH70	Hha014972	WGD/segmental
HhbHlH71	Hha015192	WGD/segmental
HhbHlH72	Hha016239	WGD/segmental
HhbHlH73	Hha016501	WGD/segmental
HhbHlH74	Hha017637	WGD/segmental
HhbHlH75	Hha018528	WGD/segmental
HhbHlH76	Hha019937	WGD/segmental
HhbHlH77	Hha020433	WGD/segmental
HhbHlH78	Hha020476	WGD/segmental
HhbHlH79	Hha020504	WGD/segmental
HhbHlH80	Hha020665	WGD/segmental
HhbHlH81	Hha020941	WGD/segmental
HhbHlH82	Hha021288	WGD/segmental
HhbHlH83	Hha022243	WGD/segmental
HhbHlH84	Hha023221	WGD/segmental
HhbHlH85	Hha024607	WGD/segmental
HhbHlH86	Hha024638	WGD/segmental
HhbHlH87	Hha026524	WGD/segmental
HhbHlH88	Hha026784	WGD/segmental
HhbHlH89	Hha026847	WGD/segmental
HhbHlH90	Hha027217	WGD/segmental
HhbHlH91	Hha027299	WGD/segmental
HhbHlH92	Hha030808	WGD/segmental
HhbHlH93	Hha037347	WGD/segmental
HhbHlH94	Hha037695	WGD/segmental
HhbHlH95	Hha038883	WGD/segmental
HhbHlH96	Hha038975	WGD/segmental
HhbHlH97	Hha039050	WGD/segmental
HhbHlH98	Hha039182	WGD/segmental
HhbHlH99	Hha031773	WGD/segmental
HhbHlH9	Hha032099	WGD/segmental
HhbHlH10	Hha033025	WGD/segmental
HhbHlH11	Hha033934	WGD/segmental
HhbHlH12	Hha035279	WGD/segmental
HhbHlH13	Hha035285	WGD/segmental
HhbHlH14	Hha035398	WGD/segmental
HhbHlH15	Hha035614	WGD/segmental
HhbHlH16	Hha036105	WGD/segmental
HhbHlH17	Hha036170	WGD/segmental
HhbHlH100	Hha036446	WGD/segmental
HhbHlH101	Hha036448	WGD/segmental
HhbHlH102	Hha040745	WGD/segmental
HhbHlH103	Hha040791	WGD/segmental
HhbHlH104	Hha040836	WGD/segmental
HhbHlH105	Hha040873	WGD/segmental
HhbHlH106	Hha041808	WGD/segmental
HhbHlH107	Hha041954	WGD/segmental
HhbHlH108	Hha042936	WGD/segmental
HhbHlH109	Hha043877	WGD/segmental
HhbHlH110	Hha044727	WGD/segmental
HhbHlH111	Hha047304	WGD/segmental
HhbHlH112	Hha047436	WGD/segmental
HhbHlH113	Hha047812	WGD/segmental
HhbHlH114	Hha048130	WGD/segmental
HhbHlH115	Hha049278	WGD/segmental
HhbHlH116	Hha045544	dispersed
HhbHlH117	Hha045913	WGD/segmental
HhbHlH118	Hha046322	WGD/segmental
HhbHlH119	Hha046427	WGD/segmental
HhbHlH120	Hha046456	WGD/segmental
HhbHlH121	Hha046564	WGD/segmental
HhbHlH122	Hha046611	WGD/segmental
HhbHlH123	Hha061014	WGD/segmental
HhbHlH124	Hha057545	WGD/segmental
HhbHlH125	Hha057726	WGD/segmental
HhbHlH126	Hha057848	WGD/segmental
HhbHlH127	Hha058273	WGD/segmental
HhbHlH128	Hha058498	WGD/segmental
HhbHlH129	Hha049586	WGD/segmental
HhbHlH130	Hha050502	WGD/segmental
HhbHlH131	Hha050590	WGD/segmental
HhbHlH132	Hha052084	WGD/segmental
HhbHlH18	Hha063670	WGD/segmental
HhbHlH19	Hha064455	WGD/segmental
HhbHlH20	Hha064458	WGD/segmental
HhbHlH21	Hha072883	WGD/segmental
HhbHlH22	Hha073343	WGD/segmental
HhbHlH133	Hha065917	WGD/segmental
HhbHlH134	Hha066704	WGD/segmental
HhbHlH135	Hha067265	WGD/segmental
HhbHlH136	Hha079057	WGD/segmental
HhbHlH137	Hha079152	WGD/segmental
HhbHlH138	Hha079358	WGD/segmental
HhbHlH139	Hha079614	WGD/segmental
HhbHlH140	Hha079868	WGD/segmental
HhbHlH141	Hha055024	WGD/segmental
HhbHlH142	Hha055339	WGD/segmental
HhbHlH143	Hha055582	WGD/segmental
HhbHlH144	Hha055839	WGD/segmental
HhbHlH145	Hha055894	WGD/segmental
HhbHlH146	Hha057158	WGD/segmental
HhbHlH147	Hha052386	WGD/segmental
HhbHlH148	Hha052575	WGD/segmental
HhbHlH149	Hha052705	WGD/segmental
HhbHlH23	Hha052708	WGD/segmental
HhbHlH24	Hha052772	WGD/segmental
HhbHlH25	Hha052848	WGD/segmental
HhbHlH26	Hha053103	WGD/segmental
HhbHlH27	Hha053188	WGD/segmental
HhbHlH28	Hha053254	dispersed
HhbHlH150	Hha053751	WGD/segmental
HhbHlH151	Hha062548	WGD/segmental
HhbHlH152	Hha063087	WGD/segmental
HhbHlH153	Hha074185	WGD/segmental
HhbHlH154	Hha075906	WGD/segmental
HhbHlH155	Hha069398	WGD/segmental
HhbHlH156	Hha069889	WGD/segmental
HhbHlH157	Hha070603	WGD/segmental
HhbHlH158	Hha068863	WGD/segmental
HhbHlH159	Hha091289	dispersed
HhbHlH160	Hha091602	WGD/segmental
HhbHlH161	Hha097847	WGD/segmental
HhbHlH162	Hha096239	WGD/segmental
HhbHlH29	Hha087876	WGD/segmental
HhbHlH30	Hha088137	dispersed
HhbHlH31	Hha088281	WGD/segmental
HhbHlH32	Hha088286	WGD/segmental
HhbHlH33	Hha085641	WGD/segmental
HhbHlH34	Hha081238	WGD/segmental
HhbHlH35	Hha081351	WGD/segmental
HhbHlH36	Hha092310	WGD/segmental
HhbHlH37	Hha092612	WGD/segmental
HhbHlH38	Hha093084	WGD/segmental
HhbHlH39	Hha093105	dispersed
HhbHlH40	Hha093243	proximal
HhbHlH41	Hha083211	WGD/segmental
HhbHlH42	Hha093744	dispersed
HhbHlH43	Hha094609	dispersed
HhbHlH44	Hha088983	WGD/segmental
HhbHlH45	Hha089106	WGD/segmental
HhbHlH46	Hha089435	WGD/segmental
HhbHlH47	Hha098797	WGD/segmental
HhbHlH48	Hha099408	WGD/segmental
HhbHlH49	Hha101844	WGD/segmental
HhbHlH50	Hha102294	WGD/segmental
HhbHlH51	Hha105111	WGD/segmental
HhbHlH52	Hha105160	WGD/segmental
HhbHlH53	Hha105307	WGD/segmental

## Sheet: Table S4
Table S4 The duplicate mode and estimation of absolute date for large-scale duplication events for HhbHLHs
Colinearity gene pairs		Duplication type		Method	Ka	Ks	Ka/Ks
Gene1	Gene2	Gene1	Gene2
HhbHLH1	HhbHLH71	WGD	WGD	NG	0.0939267	0.199892	0.469888
HhbHLH1	HhbHLH74	WGD	WGD	NG	0.100375	0.203259	0.493829
HhbHLH1	HhbHLH115	WGD	WGD	NG	0.239124	1.32542	0.180413
HhbHLH1	HhbHLH53	WGD	WGD	NG	0.116945	0.36872	0.317164
HhbHLH2	HhbHLH51	WGD	WGD	NG	0.117065	0.343582	0.340719
HhbHLH3	HhbHLH69	WGD	WGD	NG	0.0842537	0.241776	0.348478
HhbHLH3	HhbHLH94	WGD	WGD	NG	0.0633287	0.229036	0.276501
HhbHLH5	HhbHLH77	WGD	WGD	NG	0.141	0.607725	0.232013
HhbHLH5	HhbHLH140	WGD	WGD	NG	0.0433948	0.144582	0.30014
HhbHLH5	HhbHLH152	WGD	WGD	NG	0.15391	0.274503	0.560686
HhbHLH7	HhbHLH139	WGD	WGD	NG	0.0590469	0.188945	0.312509
HhbHLH9	HhbHLH129	WGD	WGD	NG	0.106244	0.246962	0.430204
HhbHLH10	HhbHLH136	WGD	WGD	NG	0.0811175	0.347474	0.233449
HhbHLH10	HhbHLH156	WGD	WGD	NG	0.069999	0.206223	0.339433
HhbHLH12	HhbHLH103	WGD	WGD	NG	0.0808339	0.182629	0.442612
HhbHLH13	HhbHLH19	WGD	WGD	NG	0.130782	0.31407	0.416411
HhbHLH26	HhbHLH36	WGD	WGD	NG	0.185323	0.493386	0.375615
HhbHLH54	HhbHLH50	WGD	WGD	NG	0.19414	0.639595	0.303536
HhbHLH55	HhbHLH134	WGD	WGD	NG	0.0792065	0.198401	0.399224
HhbHLH57	HhbHLH70	WGD	WGD	NG	0.14644	0.771978	0.189695
HhbHLH57	HhbHLH142	WGD	WGD	NG	0.106919	0.416064	0.256978
HhbHLH57	HhbHLH29	WGD	WGD	NG	0.0331241	0.2243	0.147678
HhbHLH57	HhbHLH52	WGD	WGD	NG	0.216254	0.872719	0.247794
HhbHLH59	HhbHLH92	WGD	WGD	NG	0.154702	0.526091	0.294059
HhbHLH59	HhbHLH99	WGD	WGD	NG	0.121355	0.370397	0.327634
HhbHLH61	HhbHLH13	WGD	WGD	NG	0.0747477	0.278615	0.268283
HhbHLH61	HhbHLH19	WGD	WGD	NG	0.0646796	0.159093	0.406552
HhbHLH62	HhbHLH97	WGD	WGD	NG	0.0794929	0.266485	0.298301
HhbHLH62	HhbHLH105	WGD	WGD	NG	0.158462	0.52035	0.30453
HhbHLH62	HhbHLH124	WGD	WGD	NG	0.20896	0.532471	0.392434
HhbHLH63	HhbHLH83	WGD	WGD	NG	0.0908504	0.622455	0.145955
HhbHLH63	HhbHLH88	WGD	WGD	NG	0.0701032	0.207194	0.338345
HhbHLH64	HhbHLH86	WGD	WGD	NG	0.143313	0.541836	0.264496
HhbHLH69	HhbHLH94	WGD	WGD	NG	0.138326	0.316588	0.436927
HhbHLH71	HhbHLH74	WGD	WGD	NG	0.0847925	0.198798	0.426526
HhbHLH75	HhbHLH117	WGD	WGD	NG	0.108394	0.285329	0.379893
HhbHLH76	HhbHLH118	WGD	WGD	NG	0.0982516	0.252971	0.38839
HhbHLH78	HhbHLH82	WGD	WGD	NG	0.0426258	0.154942	0.275107
HhbHLH78	HhbHLH45	WGD	WGD	NG	0.180584	0.548851	0.329022
HhbHLH79	HhbHLH130	WGD	WGD	NG	0.107929	0.266069	0.405643
HhbHLH82	HhbHLH112	WGD	WGD	NG	0.0494284	0.160586	0.307801
HhbHLH83	HhbHLH88	WGD	WGD	NG	0.103695	0.678209	0.152895
HhbHLH83	HhbHLH149	WGD	WGD	NG	0.0901482	0.522789	0.172437
HhbHLH84	HhbHLH123	WGD	WGD	NG	0.138702	0.396555	0.349769
HhbHLH85	HhbHLH111	WGD	WGD	NG	0.0727663	0.152908	0.475882
HhbHLH87	HhbHLH135	WGD	WGD	NG	0.0970883	0.326176	0.297656
HhbHLH92	HhbHLH98	WGD	WGD	NG	0.296591	0.924194	0.320918
HhbHLH92	HhbHLH12	WGD	WGD	NG	0.286149	1.0168	0.281422
HhbHLH92	HhbHLH103	WGD	WGD	NG	0.317099	1.043	0.304027
HhbHLH93	HhbHLH96	WGD	WGD	NG	0.196671	0.644297	0.305249
HhbHLH93	HhbHLH37	WGD	WGD	NG	0.0972711	0.159954	0.608118
HhbHLH95	HhbHLH38	WGD	WGD	NG	0.055005	0.248263	0.22156
HhbHLH96	HhbHLH37	WGD	WGD	NG	0.224491	0.617778	0.363384
HhbHLH101	HhbHLH128	WGD	WGD	NG	0.0585663	0.119883	0.488528
HhbHLH102	HhbHLH128	WGD	WGD	NG	0.2679	0.639341	0.419025
HhbHLH108	HhbHLH126	WGD	WGD	NG	0.0953484	0.206276	0.462237
HhbHLH121	HhbHLH161	WGD	WGD	NG	0.0546113	0.148694	0.367274
HhbHLH122	HhbHLH148	WGD	WGD	NG	0.320309	0.591704	0.541333
HhbHLH128	HhbHLH158	WGD	WGD	NG	0.0935526	0.270279	0.346134
HhbHLH138	HhbHLH32	WGD	WGD	NG	0.0419473	0.178047	0.235597
HhbHLH139	HhbHLH34	WGD	WGD	NG	0.0466341	0.190268	0.245098
HhbHLH141	HhbHLH147	WGD	WGD	NG	0.125499	0.363856	0.344916
HhbHLH142	HhbHLH29	WGD	WGD	NG	0.108322	0.387913	0.279243
HhbHLH144	HhbHLH157	WGD	WGD	NG	0.149194	0.35433	0.421059
HhbHLH146	HhbHLH24	WGD	WGD	NG	0.100216	0.258494	0.387693
HhbHLH147	HhbHLH25	WGD	WGD	NG	0.0456704	0.161308	0.283126
HhbHLH150	HhbHLH46	WGD	WGD	NG	0.107422	0.211722	0.507373
HhbHLH151	HhbHLH153	WGD	WGD	NG	0.0797401	0.433266	0.184044

## Sheet: Table S5
Table S5 Cis-element analyses of the HhbHLH gene promoter regions.
Gene name	Starting postion (bp)	Predicted Cis-element
HhBHLH1	269	Stress responsivenes element
HhBHLH1	736	Stress responsivenes element
HhBHLH1	298	MeJA-responsivenes element
HhBHLH1	1841	MeJA-responsivenes element
HhBHLH1	924	Light responsivenes element
HhBHLH1	1331	Light responsivenes element
HhBHLH1	1502	Light responsivenes element
HhBHLH1	827	MYB binding site
HhBHLH1	1175	Light responsivenes element
HhBHLH1	494	MYB binding site
HhBHLH1	1464	MYB binding site
HhBHLH1	1622	Light responsivenes element
HhBHLH1	1877	Light responsivenes element
HhBHLH1	1091	Light responsivenes element
HhBHLH1	1	MYB binding site involved in drought
HhBHLH1	1571	MYB binding site involved in drought
HhBHLH1	298	MeJA-responsivenes element
HhBHLH1	1841	MeJA-responsivenes element
HhBHLH1	1404	Light responsivenes element
HhBHLH1	18	Gibberellin responsivenes element
HhBHLH1	1384	wound-responsive element
HhBHLH1	1768	Light responsivenes element
HhBHLH1	343	Salicylic acid responsivenes element
HhBHLH2	1349	Light responsivenes element
HhBHLH2	1576	Light responsivenes element
HhBHLH2	355	Light responsivenes element
HhBHLH2	1418	Salicylic acid responsivenes element
HhBHLH2	706	MeJA-responsivenes element
HhBHLH2	1180	MeJA-responsivenes element
HhBHLH2	1420	MeJA-responsivenes element
HhBHLH2	1418	Light responsivenes element
HhBHLH2	1366	Stress responsivenes element
HhBHLH2	1048	Light responsivenes element
HhBHLH2	959	Light responsivenes element
HhBHLH2	706	MeJA-responsivenes element
HhBHLH2	1180	MeJA-responsivenes element
HhBHLH2	1420	MeJA-responsivenes element
HhBHLH2	424	Light responsivenes element
HhBHLH2	40	MYB binding site
HhBHLH2	953	Gibberellin responsivenes element
HhBHLH2	1227	Gibberellin responsivenes element
HhBHLH2	1445	Salicylic acid responsivenes element
HhBHLH2	836	Light responsivenes element
HhBHLH2	1053	Gibberellin responsivenes element
HhBHLH2	967	Light responsivenes element
HhBHLH3	1723	Light responsivenes element
HhBHLH3	876	MYB binding site involved in drought
HhBHLH3	827	MeJA-responsivenes element
HhBHLH3	917	Light responsivenes element
HhBHLH3	1254	Light responsivenes element
HhBHLH3	917	Salicylic acid responsivenes element
HhBHLH3	1178	Salicylic acid responsivenes element
HhBHLH3	1254	Salicylic acid responsivenes element
HhBHLH3	1255	Salicylic acid responsivenes element
HhBHLH3	827	MeJA-responsivenes element
HhBHLH3	1910	Light responsivenes element
HhBHLH3	803	Light responsivenes element
HhBHLH3	1362	Light responsivenes element
HhBHLH3	1368	Light responsivenes element
HhBHLH3	1548	Light responsivenes element
HhBHLH3	1662	Light responsivenes element
HhBHLH3	1732	Light responsivenes element
HhBHLH3	526	Light responsivenes element
HhBHLH3	1578	Gibberellin responsivenes element
HhBHLH3	1078	Light responsivenes element
HhBHLH3	605	Light responsivenes element
HhBHLH3	1177	Light responsivenes element
HhBHLH3	1254	Light responsivenes element
HhBHLH3	1850	Low-temperature responsivenes element
HhBHLH4	1542	Light responsivenes element
HhBHLH4	354	Light responsivenes element
HhBHLH4	180	Salicylic acid responsivenes element
HhBHLH4	578	Salicylic acid responsivenes element
HhBHLH4	804	Salicylic acid responsivenes element
HhBHLH4	877	Salicylic acid responsivenes element
HhBHLH4	88	MeJA-responsivenes element
HhBHLH4	243	MeJA-responsivenes element
HhBHLH4	580	MeJA-responsivenes element
HhBHLH4	578	Light responsivenes element
HhBHLH4	804	Light responsivenes element
HhBHLH4	876	Light responsivenes element
HhBHLH4	1416	Light responsivenes element
HhBHLH4	1748	Light responsivenes element
HhBHLH4	1844	Light responsivenes element
HhBHLH4	88	MeJA-responsivenes element
HhBHLH4	243	MeJA-responsivenes element
HhBHLH4	580	MeJA-responsivenes element
HhBHLH4	551	Light responsivenes element
HhBHLH4	555	Light responsivenes element
HhBHLH4	559	Light responsivenes element
HhBHLH4	1303	Light responsivenes element
HhBHLH4	1319	Light responsivenes element
HhBHLH4	1235	Salicylic acid responsivenes element
HhBHLH4	180	Light responsivenes element
HhBHLH5	1605	MYB binding site
HhBHLH5	39	Light responsivenes element
HhBHLH5	43	Light responsivenes element
HhBHLH5	152	Light responsivenes element
HhBHLH5	863	Light responsivenes element
HhBHLH5	937	Light responsivenes element
HhBHLH5	1018	Light responsivenes element
HhBHLH5	1032	Light responsivenes element
HhBHLH5	1112	Light responsivenes element
HhBHLH5	1134	Light responsivenes element
HhBHLH5	1445	Light responsivenes element
HhBHLH5	1552	Light responsivenes element
HhBHLH5	616	Light responsivenes element
HhBHLH5	647	Light responsivenes element
HhBHLH5	719	Light responsivenes element
HhBHLH5	721	Light responsivenes element
HhBHLH5	751	Light responsivenes element
HhBHLH5	1174	Light responsivenes element
HhBHLH5	1206	Light responsivenes element
HhBHLH5	1603	Light responsivenes element
HhBHLH5	1614	Light responsivenes element
HhBHLH5	46	Light responsivenes element
HhBHLH5	157	Light responsivenes element
HhBHLH5	278	Light responsivenes element
HhBHLH5	1322	Light responsivenes element
HhBHLH5	1840	Light responsivenes element
HhBHLH6	320	Light responsivenes element
HhBHLH6	1445	Light responsivenes element
HhBHLH6	1862	Light responsivenes element
HhBHLH6	1113	Salicylic acid responsivenes element
HhBHLH6	1445	Salicylic acid responsivenes element
HhBHLH6	1446	Salicylic acid responsivenes element
HhBHLH6	1863	Salicylic acid responsivenes element
HhBHLH6	898	Light responsivenes element
HhBHLH6	125	Stress responsivenes element
HhBHLH6	756	Light responsivenes element
HhBHLH6	992	Light responsivenes element
HhBHLH6	993	Light responsivenes element
HhBHLH6	1164	Light responsivenes element
HhBHLH6	1234	Light responsivenes element
HhBHLH6	1235	Light responsivenes element
HhBHLH6	1274	Light responsivenes element
HhBHLH6	744	MYB binding site
HhBHLH6	1112	Light responsivenes element
HhBHLH6	1445	Light responsivenes element
HhBHLH6	1601	Light responsivenes element
HhBHLH6	906	Low-temperature responsivenes element
HhBHLH6	1339	Low-temperature responsivenes element
HhBHLH7	844	Light responsivenes element
HhBHLH7	687	Salicylic acid responsivenes element
HhBHLH7	1039	MYB binding site
HhBHLH7	634	Light responsivenes element
HhBHLH7	428	Light responsivenes element
HhBHLH7	1891	Light responsivenes element
HhBHLH7	1948	Light responsivenes element
HhBHLH7	238	Light responsivenes element
HhBHLH7	593	Light responsivenes element
HhBHLH7	797	Light responsivenes element
HhBHLH7	1536	Light responsivenes element
HhBHLH7	914	Light responsivenes element
HhBHLH7	1111	Light responsivenes element
HhBHLH7	792	Light responsivenes element
HhBHLH8	388	Light responsivenes element
HhBHLH8	1217	Light responsivenes element
HhBHLH8	740	Gibberellin responsivenes element
HhBHLH8	326	Light responsivenes element
HhBHLH8	437	Light responsivenes element
HhBHLH8	502	Light responsivenes element
HhBHLH8	980	Light responsivenes element
HhBHLH8	1307	Light responsivenes element
HhBHLH8	515	MeJA-responsivenes element
HhBHLH8	1194	MeJA-responsivenes element
HhBHLH8	1846	MeJA-responsivenes element
HhBHLH8	1217	Salicylic acid responsivenes element
HhBHLH8	1902	Salicylic acid responsivenes element
HhBHLH8	515	MeJA-responsivenes element
HhBHLH8	1194	MeJA-responsivenes element
HhBHLH8	1846	MeJA-responsivenes element
HhBHLH8	1902	Light responsivenes element
HhBHLH8	1907	Light responsivenes element
HhBHLH8	428	Light responsivenes element
HhBHLH8	1387	MYB binding site involved in drought
HhBHLH8	1601	Light responsivenes element
HhBHLH9	1519	Gibberellin responsivenes element
HhBHLH9	1088	Salicylic acid responsivenes element
HhBHLH9	620	Light responsivenes element
HhBHLH9	1028	Light responsivenes element
HhBHLH9	157	Gibberellin responsivenes element
HhBHLH9	1123	MYB binding site involved in drought
HhBHLH9	1766	Light responsivenes element
HhBHLH9	710	Stress responsivenes element
HhBHLH9	1442	Stress responsivenes element
HhBHLH9	380	Light responsivenes element
HhBHLH9	392	Light responsivenes element
HhBHLH9	1404	Light responsivenes element
HhBHLH9	692	MYB binding site
HhBHLH10	181	Light responsivenes element
HhBHLH10	220	Light responsivenes element
HhBHLH10	399	Light responsivenes element
HhBHLH10	892	Light responsivenes element
HhBHLH10	1035	Light responsivenes element
HhBHLH10	1259	Light responsivenes element
HhBHLH10	1346	Light responsivenes element
HhBHLH10	1347	Light responsivenes element
HhBHLH10	1571	Stress responsivenes element
HhBHLH10	1443	Salicylic acid responsivenes element
HhBHLH10	1444	Salicylic acid responsivenes element
HhBHLH10	1735	Salicylic acid responsivenes element
HhBHLH10	1736	Salicylic acid responsivenes element
HhBHLH10	1443	Light responsivenes element
HhBHLH10	1735	Light responsivenes element
HhBHLH10	198	Light responsivenes element
HhBHLH10	571	Light responsivenes element
HhBHLH10	1237	Light responsivenes element
HhBHLH10	523	Light responsivenes element
HhBHLH10	1440	Light responsivenes element
HhBHLH10	1443	Light responsivenes element
HhBHLH10	1735	Light responsivenes element
HhBHLH10	104	Light responsivenes element
HhBHLH10	1885	Gibberellin responsivenes element
HhBHLH11	499	Light responsivenes element
HhBHLH11	522	Light responsivenes element
HhBHLH11	449	Low-temperature responsivenes element
HhBHLH11	1694	Low-temperature responsivenes element
HhBHLH11	644	Light responsivenes element
HhBHLH11	1671	Light responsivenes element
HhBHLH11	116	MeJA-responsivenes element
HhBHLH11	838	MYB binding site
HhBHLH11	1164	Light responsivenes element
HhBHLH11	1600	Light responsivenes element
HhBHLH11	399	Light responsivenes element
HhBHLH11	562	MYB binding site involved in drought
HhBHLH11	794	MYB binding site involved in drought
HhBHLH11	894	MYB binding site involved in drought
HhBHLH11	1122	MYB binding site involved in drought
HhBHLH11	1087	Light responsivenes element
HhBHLH11	114	Salicylic acid responsivenes element
HhBHLH11	499	Salicylic acid responsivenes element
HhBHLH11	522	Salicylic acid responsivenes element
HhBHLH11	114	Light responsivenes element
HhBHLH11	187	Light responsivenes element
HhBHLH11	116	MeJA-responsivenes element
HhBHLH12	1757	Light responsivenes element
HhBHLH12	96	Low-temperature responsivenes element
HhBHLH12	832	Gibberellin responsivenes element
HhBHLH12	992	MeJA-responsivenes element
HhBHLH12	1263	MYB binding site involved in drought
HhBHLH12	1220	MYB binding site
HhBHLH12	1539	Light responsivenes element
HhBHLH12	31	MYB binding site
HhBHLH12	373	Light responsivenes element
HhBHLH12	840	Light responsivenes element
HhBHLH12	888	Light responsivenes element
HhBHLH12	1497	Light responsivenes element
HhBHLH12	1624	Light responsivenes element
HhBHLH12	992	MeJA-responsivenes element
HhBHLH12	427	Light responsivenes element
HhBHLH12	614	Light responsivenes element
HhBHLH13	1846	Salicylic acid responsivenes element
HhBHLH13	878	Light responsivenes element
HhBHLH13	880	Light responsivenes element
HhBHLH13	101	Light responsivenes element
HhBHLH13	875	Light responsivenes element
HhBHLH13	878	Light responsivenes element
HhBHLH13	880	Light responsivenes element
HhBHLH13	102	Salicylic acid responsivenes element
HhBHLH13	880	Salicylic acid responsivenes element
HhBHLH13	881	Salicylic acid responsivenes element
HhBHLH13	1879	MYB binding site involved in drought
HhBHLH13	1124	Light responsivenes element
HhBHLH13	1504	Light responsivenes element
HhBHLH13	1265	Light responsivenes element
HhBHLH13	428	Light responsivenes element
HhBHLH14	1735	Low-temperature responsivenes element
HhBHLH14	930	Light responsivenes element
HhBHLH14	1630	Gibberellin responsivenes element
HhBHLH14	922	Light responsivenes element
HhBHLH14	1355	Light responsivenes element
HhBHLH14	399	MYB binding site
HhBHLH14	455	Stress responsivenes element
HhBHLH14	1691	Stress responsivenes element
HhBHLH14	1747	Stress responsivenes element
HhBHLH14	648	Light responsivenes element
HhBHLH14	931	Salicylic acid responsivenes element
HhBHLH14	1615	Light responsivenes element
HhBHLH14	1471	MYB binding site involved in drought
HhBHLH14	682	Light responsivenes element
HhBHLH14	1691	Light responsivenes element
HhBHLH14	1747	Light responsivenes element
HhBHLH15	1616	Salicylic acid responsivenes element
HhBHLH15	994	Gibberellin responsivenes element
HhBHLH15	209	Low-temperature responsivenes element
HhBHLH15	369	Gibberellin responsivenes element
HhBHLH15	1904	Gibberellin responsivenes element
HhBHLH15	848	MeJA-responsivenes element
HhBHLH15	1858	MeJA-responsivenes element
HhBHLH15	1872	MeJA-responsivenes element
HhBHLH15	1896	MeJA-responsivenes element
HhBHLH15	1005	MYB binding site
HhBHLH15	1332	Light responsivenes element
HhBHLH15	758	MYB binding site involved in drought
HhBHLH15	727	Light responsivenes element
HhBHLH15	983	Stress responsivenes element
HhBHLH15	848	MeJA-responsivenes element
HhBHLH15	1858	MeJA-responsivenes element
HhBHLH15	1872	MeJA-responsivenes element
HhBHLH15	1896	MeJA-responsivenes element
HhBHLH16	811	Light responsivenes element
HhBHLH16	366	Light responsivenes element
HhBHLH16	510	Light responsivenes element
HhBHLH16	1600	MYB binding site involved in drought
HhBHLH16	1447	Salicylic acid responsivenes element
HhBHLH16	496	Light responsivenes element
HhBHLH16	1901	Light responsivenes element
HhBHLH16	1902	Light responsivenes element
HhBHLH16	438	Light responsivenes element
HhBHLH16	653	Light responsivenes element
HhBHLH16	914	Light responsivenes element
HhBHLH16	1028	Light responsivenes element
HhBHLH17	387	Light responsivenes element
HhBHLH17	801	Light responsivenes element
HhBHLH17	1690	MYB binding site
HhBHLH17	667	Light responsivenes element
HhBHLH17	950	Light responsivenes element
HhBHLH17	204	Light responsivenes element
HhBHLH17	1197	Light responsivenes element
HhBHLH17	1460	MYB binding site involved in drought
HhBHLH17	1158	Low-temperature responsivenes element
HhBHLH17	1368	Gibberellin responsivenes element
HhBHLH17	1596	Light responsivenes element
HhBHLH17	1648	Light responsivenes element
HhBHLH17	1171	Gibberellin responsivenes element
HhBHLH18	108	Light responsivenes element
HhBHLH18	427	Light responsivenes element
HhBHLH18	733	Light responsivenes element
HhBHLH18	1216	Light responsivenes element
HhBHLH18	1139	MYB binding site
HhBHLH18	1206	MYB binding site
HhBHLH18	1233	MYB binding site
HhBHLH18	1812	Light responsivenes element
HhBHLH18	14	MeJA-responsivenes element
HhBHLH18	451	Light responsivenes element
HhBHLH18	1932	Light responsivenes element
HhBHLH18	192	Salicylic acid responsivenes element
HhBHLH18	656	Salicylic acid responsivenes element
HhBHLH18	14	MeJA-responsivenes element
HhBHLH18	191	Light responsivenes element
HhBHLH18	944	Light responsivenes element
HhBHLH18	1032	Light responsivenes element
HhBHLH18	149	Light responsivenes element
HhBHLH18	803	Low-temperature responsivenes element
HhBHLH18	821	Low-temperature responsivenes element
HhBHLH18	1708	Gibberellin responsivenes element
HhBHLH18	656	Light responsivenes element
HhBHLH19	1944	Light responsivenes element
HhBHLH19	1334	Light responsivenes element
HhBHLH19	165	MeJA-responsivenes element
HhBHLH19	347	Light responsivenes element
HhBHLH19	368	Light responsivenes element
HhBHLH19	688	Light responsivenes element
HhBHLH19	1198	Light responsivenes element
HhBHLH19	1323	Light responsivenes element
HhBHLH19	1325	Light responsivenes element
HhBHLH19	165	MeJA-responsivenes element
HhBHLH19	688	Salicylic acid responsivenes element
HhBHLH19	1199	Salicylic acid responsivenes element
HhBHLH19	1325	Salicylic acid responsivenes element
HhBHLH19	1326	Salicylic acid responsivenes element
HhBHLH19	1601	Light responsivenes element
HhBHLH19	70	MYB binding site involved in drought
HhBHLH19	131	Light responsivenes element
HhBHLH19	1221	Low-temperature responsivenes element
HhBHLH19	1325	Light responsivenes element
HhBHLH19	1413	Salicylic acid responsivenes element
HhBHLH19	1323	Light responsivenes element
HhBHLH20	93	Light responsivenes element
HhBHLH20	205	Light responsivenes element
HhBHLH20	728	Light responsivenes element
HhBHLH20	1814	Light responsivenes element
HhBHLH20	224	MYB binding site
HhBHLH20	1726	Stress responsivenes element
HhBHLH20	177	Light responsivenes element
HhBHLH20	536	Light responsivenes element
HhBHLH20	1572	Light responsivenes element
HhBHLH20	1573	Light responsivenes element
HhBHLH20	1664	Light responsivenes element
HhBHLH20	1256	Salicylic acid responsivenes element
HhBHLH20	1430	Salicylic acid responsivenes element
HhBHLH20	1256	Light responsivenes element
HhBHLH20	1429	Light responsivenes element
HhBHLH20	603	Light responsivenes element
HhBHLH20	904	Gibberellin responsivenes element
HhBHLH20	1751	Gibberellin responsivenes element
HhBHLH21	160	Light responsivenes element
HhBHLH21	304	Light responsivenes element
HhBHLH21	305	Light responsivenes element
HhBHLH21	1170	Light responsivenes element
HhBHLH21	1141	MeJA-responsivenes element
HhBHLH21	1373	Light responsivenes element
HhBHLH21	307	MYB binding site
HhBHLH21	1892	MYB binding site
HhBHLH21	1818	Light responsivenes element
HhBHLH21	770	MYB binding site involved in drought
HhBHLH21	1338	Salicylic acid responsivenes element
HhBHLH21	1596	Salicylic acid responsivenes element
HhBHLH21	1622	Salicylic acid responsivenes element
HhBHLH21	1141	MeJA-responsivenes element
HhBHLH21	1337	Light responsivenes element
HhBHLH21	1595	Light responsivenes element
HhBHLH21	1621	Light responsivenes element
HhBHLH21	1063	Gibberellin responsivenes element
HhBHLH21	1765	Gibberellin responsivenes element
HhBHLH21	582	Light responsivenes element
HhBHLH22	1468	Low-temperature responsivenes element
HhBHLH22	1880	Light responsivenes element
HhBHLH22	1024	Gibberellin responsivenes element
HhBHLH22	277	MeJA-responsivenes element
HhBHLH22	1178	MeJA-responsivenes element
HhBHLH22	1765	MeJA-responsivenes element
HhBHLH22	917	Light responsivenes element
HhBHLH22	277	MeJA-responsivenes element
HhBHLH22	1178	MeJA-responsivenes element
HhBHLH22	1765	MeJA-responsivenes element
HhBHLH22	215	Light responsivenes element
HhBHLH22	1922	Light responsivenes element
HhBHLH22	1866	Light responsivenes element
HhBHLH22	963	MYB binding site involved in drought
HhBHLH22	1751	MYB binding site involved in drought
HhBHLH23	715	MYB binding site involved in drought
HhBHLH23	349	Light responsivenes element
HhBHLH23	388	Salicylic acid responsivenes element
HhBHLH23	967	Salicylic acid responsivenes element
HhBHLH23	1182	Salicylic acid responsivenes element
HhBHLH23	85	Light responsivenes element
HhBHLH23	386	Light responsivenes element
HhBHLH23	966	Light responsivenes element
HhBHLH23	724	MeJA-responsivenes element
HhBHLH23	581	Light responsivenes element
HhBHLH23	953	Light responsivenes element
HhBHLH23	724	MeJA-responsivenes element
HhBHLH23	395	Light responsivenes element
HhBHLH23	127	Salicylic acid responsivenes element
HhBHLH23	387	Light responsivenes element
HhBHLH23	1181	Light responsivenes element
HhBHLH23	558	Low-temperature responsivenes element
HhBHLH23	975	Low-temperature responsivenes element
HhBHLH23	1894	Gibberellin responsivenes element
HhBHLH24	812	Light responsivenes element
HhBHLH24	1408	Light responsivenes element
HhBHLH24	1475	Light responsivenes element
HhBHLH24	1891	Light responsivenes element
HhBHLH24	330	MeJA-responsivenes element
HhBHLH24	736	MeJA-responsivenes element
HhBHLH24	1004	MeJA-responsivenes element
HhBHLH24	273	Light responsivenes element
HhBHLH24	813	Salicylic acid responsivenes element
HhBHLH24	1408	Salicylic acid responsivenes element
HhBHLH24	1475	Salicylic acid responsivenes element
HhBHLH24	1476	Salicylic acid responsivenes element
HhBHLH24	1891	Salicylic acid responsivenes element
HhBHLH24	1892	Salicylic acid responsivenes element
HhBHLH24	1834	MYB binding site involved in drought
HhBHLH24	1765	MYB binding site
HhBHLH24	268	Light responsivenes element
HhBHLH24	1421	MYB binding site
HhBHLH24	493	Light responsivenes element
HhBHLH24	1108	Light responsivenes element
HhBHLH24	1419	Light responsivenes element
HhBHLH24	1913	Light responsivenes element
HhBHLH24	259	Light responsivenes element
HhBHLH24	330	MeJA-responsivenes element
HhBHLH24	736	MeJA-responsivenes element
HhBHLH24	1004	MeJA-responsivenes element
HhBHLH24	1480	Stress responsivenes element
HhBHLH24	412	Light responsivenes element
HhBHLH24	646	Light responsivenes element
HhBHLH24	620	Gibberellin responsivenes element
HhBHLH24	1475	Light responsivenes element
HhBHLH24	1891	Light responsivenes element
HhBHLH25	2	Light responsivenes element
HhBHLH25	829	Light responsivenes element
HhBHLH25	1034	Light responsivenes element
HhBHLH25	1441	Light responsivenes element
HhBHLH25	1058	Salicylic acid responsivenes element
HhBHLH25	1059	Salicylic acid responsivenes element
HhBHLH25	1764	Salicylic acid responsivenes element
HhBHLH25	1058	Light responsivenes element
HhBHLH25	1764	Light responsivenes element
HhBHLH25	1963	Light responsivenes element
HhBHLH25	1964	Light responsivenes element
HhBHLH25	582	MYB binding site
HhBHLH25	217	Light responsivenes element
HhBHLH25	1297	Light responsivenes element
HhBHLH25	1424	Light responsivenes element
HhBHLH25	1936	Light responsivenes element
HhBHLH25	376	Gibberellin responsivenes element
HhBHLH25	660	Light responsivenes element
HhBHLH25	1058	Light responsivenes element
HhBHLH26	659	Gibberellin responsivenes element
HhBHLH26	1489	Light responsivenes element
HhBHLH26	330	Salicylic acid responsivenes element
HhBHLH26	783	Light responsivenes element
HhBHLH26	585	Light responsivenes element
HhBHLH26	1312	Light responsivenes element
HhBHLH26	1196	Low-temperature responsivenes element
HhBHLH26	756	Light responsivenes element
HhBHLH26	868	Light responsivenes element
HhBHLH26	1115	Light responsivenes element
HhBHLH26	1888	Light responsivenes element
HhBHLH26	1693	Light responsivenes element
HhBHLH26	1832	Light responsivenes element
HhBHLH26	1324	MYB binding site involved in drought
HhBHLH26	586	Salicylic acid responsivenes element
HhBHLH26	1312	Salicylic acid responsivenes element
HhBHLH26	1313	Salicylic acid responsivenes element
HhBHLH26	1701	Salicylic acid responsivenes element
HhBHLH26	1084	Light responsivenes element
HhBHLH26	1312	Light responsivenes element
HhBHLH26	1701	Light responsivenes element
HhBHLH26	1369	MeJA-responsivenes element
HhBHLH26	1369	MeJA-responsivenes element
HhBHLH26	758	Light responsivenes element
HhBHLH26	878	Stress responsivenes element
HhBHLH26	1699	Light responsivenes element
HhBHLH26	613	Light responsivenes element
HhBHLH26	902	Light responsivenes element
HhBHLH27	1487	Light responsivenes element
HhBHLH27	736	Light responsivenes element
HhBHLH27	827	MeJA-responsivenes element
HhBHLH27	1403	Salicylic acid responsivenes element
HhBHLH27	827	MeJA-responsivenes element
HhBHLH27	353	Light responsivenes element
HhBHLH27	1818	Light responsivenes element
HhBHLH27	1872	Light responsivenes element
HhBHLH27	642	MYB binding site
HhBHLH27	389	Light responsivenes element
HhBHLH27	434	Light responsivenes element
HhBHLH27	445	Light responsivenes element
HhBHLH27	1171	Light responsivenes element
HhBHLH27	1318	Light responsivenes element
HhBHLH27	1717	Light responsivenes element
HhBHLH27	766	Gibberellin responsivenes element
HhBHLH27	1869	Light responsivenes element
HhBHLH27	419	Light responsivenes element
HhBHLH27	166	Salicylic acid responsivenes element
HhBHLH27	159	Gibberellin responsivenes element
HhBHLH28	220	Light responsivenes element
HhBHLH28	995	MYB binding site involved in drought
HhBHLH28	1097	Light responsivenes element
HhBHLH28	574	Salicylic acid responsivenes element
HhBHLH28	1406	Salicylic acid responsivenes element
HhBHLH28	573	Light responsivenes element
HhBHLH28	574	Light responsivenes element
HhBHLH28	1137	MeJA-responsivenes element
HhBHLH28	1732	MeJA-responsivenes element
HhBHLH28	1785	MeJA-responsivenes element
HhBHLH28	1921	MeJA-responsivenes element
HhBHLH28	1137	MeJA-responsivenes element
HhBHLH28	1732	MeJA-responsivenes element
HhBHLH28	1785	MeJA-responsivenes element
HhBHLH28	1921	MeJA-responsivenes element
HhBHLH28	954	Light responsivenes element
HhBHLH28	142	MYB binding site
HhBHLH28	986	Light responsivenes element
HhBHLH28	1406	Light responsivenes element
HhBHLH28	830	Low-temperature responsivenes element
HhBHLH29	1990	Stress responsivenes element
HhBHLH29	280	MYB binding site
HhBHLH29	359	MYB binding site
HhBHLH29	426	MYB binding site
HhBHLH29	492	MYB binding site
HhBHLH29	514	MYB binding site
HhBHLH29	556	MYB binding site
HhBHLH29	1108	MYB binding site
HhBHLH29	318	Low-temperature responsivenes element
HhBHLH29	333	Low-temperature responsivenes element
HhBHLH29	702	Light responsivenes element
HhBHLH30	80	Light responsivenes element
HhBHLH30	789	Light responsivenes element
HhBHLH30	156	Salicylic acid responsivenes element
HhBHLH30	1737	Light responsivenes element
HhBHLH30	158	MeJA-responsivenes element
HhBHLH30	1302	MeJA-responsivenes element
HhBHLH30	156	Light responsivenes element
HhBHLH30	835	Light responsivenes element
HhBHLH30	1733	Light responsivenes element
HhBHLH30	331	Light responsivenes element
HhBHLH30	184	MYB binding site involved in drought
HhBHLH30	287	MYB binding site involved in drought
HhBHLH30	772	MYB binding site involved in drought
HhBHLH30	1221	Stress responsivenes element
HhBHLH30	302	Light responsivenes element
HhBHLH30	303	Light responsivenes element
HhBHLH30	1504	Light responsivenes element
HhBHLH30	158	MeJA-responsivenes element
HhBHLH30	1302	MeJA-responsivenes element
HhBHLH31	297	Salicylic acid responsivenes element
HhBHLH31	1641	Salicylic acid responsivenes element
HhBHLH31	1790	Salicylic acid responsivenes element
HhBHLH31	580	Stress responsivenes element
HhBHLH31	718	Stress responsivenes element
HhBHLH31	305	Light responsivenes element
HhBHLH31	1445	Light responsivenes element
HhBHLH31	101	Light responsivenes element
HhBHLH31	563	Light responsivenes element
HhBHLH31	1065	Light responsivenes element
HhBHLH31	1208	MYB binding site
HhBHLH31	1379	Light responsivenes element
HhBHLH31	800	MYB binding site involved in drought
HhBHLH31	722	Light responsivenes element
HhBHLH31	635	Light responsivenes element
HhBHLH31	635	Salicylic acid responsivenes element
HhBHLH31	1015	Light responsivenes element
HhBHLH32	1764	MYB binding site
HhBHLH32	890	MYB binding site involved in drought
HhBHLH32	1006	MYB binding site involved in drought
HhBHLH32	1231	MYB binding site involved in drought
HhBHLH32	1911	Light responsivenes element
HhBHLH32	1825	Light responsivenes element
HhBHLH32	1654	Light responsivenes element
HhBHLH32	669	Light responsivenes element
HhBHLH32	690	Light responsivenes element
HhBHLH32	707	Light responsivenes element
HhBHLH32	1018	Light responsivenes element
HhBHLH32	1696	Light responsivenes element
HhBHLH32	214	Light responsivenes element
HhBHLH32	1077	Light responsivenes element
HhBHLH32	1081	Light responsivenes element
HhBHLH32	679	MYB binding site
HhBHLH32	988	Light responsivenes element
HhBHLH32	850	Gibberellin responsivenes element
HhBHLH32	1844	Light responsivenes element
HhBHLH33	449	Light responsivenes element
HhBHLH33	566	Light responsivenes element
HhBHLH33	166	Low-temperature responsivenes element
HhBHLH33	513	Light responsivenes element
HhBHLH33	532	Gibberellin responsivenes element
HhBHLH33	902	Salicylic acid responsivenes element
HhBHLH33	1040	Salicylic acid responsivenes element
HhBHLH33	1819	Salicylic acid responsivenes element
HhBHLH33	1875	Light responsivenes element
HhBHLH33	3	MeJA-responsivenes element
HhBHLH33	454	MeJA-responsivenes element
HhBHLH33	1552	MeJA-responsivenes element
HhBHLH33	1701	MeJA-responsivenes element
HhBHLH33	1443	Light responsivenes element
HhBHLH33	1448	Light responsivenes element
HhBHLH33	493	Light responsivenes element
HhBHLH33	952	Light responsivenes element
HhBHLH33	336	MYB binding site
HhBHLH33	781	Light responsivenes element
HhBHLH33	1198	Light responsivenes element
HhBHLH33	3	MeJA-responsivenes element
HhBHLH33	454	MeJA-responsivenes element
HhBHLH33	1552	MeJA-responsivenes element
HhBHLH33	1701	MeJA-responsivenes element
HhBHLH33	1190	Light responsivenes element
HhBHLH33	449	Salicylic acid responsivenes element
HhBHLH33	567	Salicylic acid responsivenes element
HhBHLH33	1031	Salicylic acid responsivenes element
HhBHLH34	1560	Light responsivenes element
HhBHLH34	1387	MeJA-responsivenes element
HhBHLH34	717	Light responsivenes element
HhBHLH34	399	Light responsivenes element
HhBHLH34	427	Light responsivenes element
HhBHLH34	1137	Light responsivenes element
HhBHLH34	508	Light responsivenes element
HhBHLH34	1076	Light responsivenes element
HhBHLH34	1372	Light responsivenes element
HhBHLH34	560	Salicylic acid responsivenes element
HhBHLH34	73	Light responsivenes element
HhBHLH34	559	Light responsivenes element
HhBHLH34	1981	Light responsivenes element
HhBHLH34	1387	MeJA-responsivenes element
HhBHLH34	203	Salicylic acid responsivenes element
HhBHLH35	400	MYB binding site involved in drought
HhBHLH35	1154	Light responsivenes element
HhBHLH35	565	Light responsivenes element
HhBHLH35	631	MeJA-responsivenes element
HhBHLH35	1664	MeJA-responsivenes element
HhBHLH35	300	Light responsivenes element
HhBHLH35	638	Light responsivenes element
HhBHLH35	1324	Light responsivenes element
HhBHLH35	300	Salicylic acid responsivenes element
HhBHLH35	301	Salicylic acid responsivenes element
HhBHLH35	1325	Salicylic acid responsivenes element
HhBHLH35	1033	Light responsivenes element
HhBHLH35	933	Light responsivenes element
HhBHLH35	631	MeJA-responsivenes element
HhBHLH35	1664	MeJA-responsivenes element
HhBHLH35	489	Light responsivenes element
HhBHLH35	1585	Gibberellin responsivenes element
HhBHLH35	1734	Light responsivenes element
HhBHLH35	300	Light responsivenes element
HhBHLH36	1469	MYB binding site involved in drought
HhBHLH36	1741	MYB binding site involved in drought
HhBHLH36	1337	Light responsivenes element
HhBHLH36	1338	Salicylic acid responsivenes element
HhBHLH36	919	Light responsivenes element
HhBHLH36	987	Light responsivenes element
HhBHLH36	520	Light responsivenes element
HhBHLH36	982	Light responsivenes element
HhBHLH36	1221	Light responsivenes element
HhBHLH36	1366	Light responsivenes element
HhBHLH36	1260	Light responsivenes element
HhBHLH36	1487	Light responsivenes element
HhBHLH36	820	Gibberellin responsivenes element
HhBHLH36	1068	Gibberellin responsivenes element
HhBHLH36	1177	Gibberellin responsivenes element
HhBHLH36	559	Salicylic acid responsivenes element
HhBHLH36	1695	Salicylic acid responsivenes element
HhBHLH36	906	Light responsivenes element
HhBHLH36	1502	Light responsivenes element
HhBHLH36	985	Light responsivenes element
HhBHLH36	1208	Light responsivenes element
HhBHLH36	1555	Low-temperature responsivenes element
HhBHLH36	1633	Low-temperature responsivenes element
HhBHLH37	1759	Light responsivenes element
HhBHLH37	1839	Light responsivenes element
HhBHLH37	382	Gibberellin responsivenes element
HhBHLH37	1788	Low-temperature responsivenes element
HhBHLH37	367	Light responsivenes element
HhBHLH37	1060	Light responsivenes element
HhBHLH37	1061	Salicylic acid responsivenes element
HhBHLH37	1158	Salicylic acid responsivenes element
HhBHLH37	55	MeJA-responsivenes element
HhBHLH37	977	MeJA-responsivenes element
HhBHLH37	1156	MeJA-responsivenes element
HhBHLH37	1157	Light responsivenes element
HhBHLH37	1844	Light responsivenes element
HhBHLH37	868	MYB binding site involved in drought
HhBHLH37	55	MeJA-responsivenes element
HhBHLH37	977	MeJA-responsivenes element
HhBHLH37	1156	MeJA-responsivenes element
HhBHLH37	145	Light responsivenes element
HhBHLH37	691	Light responsivenes element
HhBHLH37	828	Light responsivenes element
HhBHLH37	1417	Light responsivenes element
HhBHLH37	1538	Light responsivenes element
HhBHLH38	1650	Low-temperature responsivenes element
HhBHLH38	1894	Light responsivenes element
HhBHLH38	1991	Salicylic acid responsivenes element
HhBHLH38	644	Light responsivenes element
HhBHLH38	1307	Light responsivenes element
HhBHLH38	366	Light responsivenes element
HhBHLH38	898	Light responsivenes element
HhBHLH38	1557	Light responsivenes element
HhBHLH38	1754	Light responsivenes element
HhBHLH38	7	Stress responsivenes element
HhBHLH38	797	Stress responsivenes element
HhBHLH38	206	Light responsivenes element
HhBHLH38	207	Light responsivenes element
HhBHLH38	959	Light responsivenes element
HhBHLH38	960	Light responsivenes element
HhBHLH38	3	Light responsivenes element
HhBHLH38	180	MeJA-responsivenes element
HhBHLH38	547	Salicylic acid responsivenes element
HhBHLH38	567	Salicylic acid responsivenes element
HhBHLH38	653	Salicylic acid responsivenes element
HhBHLH38	1580	Salicylic acid responsivenes element
HhBHLH38	1605	Salicylic acid responsivenes element
HhBHLH38	1895	Salicylic acid responsivenes element
HhBHLH38	180	MeJA-responsivenes element
HhBHLH38	455	Light responsivenes element
HhBHLH38	547	Light responsivenes element
HhBHLH38	567	Light responsivenes element
HhBHLH38	653	Light responsivenes element
HhBHLH38	1578	Light responsivenes element
HhBHLH38	1579	Light responsivenes element
HhBHLH38	1604	Light responsivenes element
HhBHLH39	42	Light responsivenes element
HhBHLH39	607	Light responsivenes element
HhBHLH39	1142	Light responsivenes element
HhBHLH39	138	Light responsivenes element
HhBHLH39	586	Light responsivenes element
HhBHLH39	456	MeJA-responsivenes element
HhBHLH39	1730	MeJA-responsivenes element
HhBHLH39	669	Salicylic acid responsivenes element
HhBHLH39	670	Salicylic acid responsivenes element
HhBHLH39	1668	Salicylic acid responsivenes element
HhBHLH39	456	MeJA-responsivenes element
HhBHLH39	1730	MeJA-responsivenes element
HhBHLH39	669	Light responsivenes element
HhBHLH39	1066	Light responsivenes element
HhBHLH39	222	MYB binding site
HhBHLH39	721	MYB binding site
HhBHLH39	1973	Light responsivenes element
HhBHLH39	448	Low-temperature responsivenes element
HhBHLH39	823	Gibberellin responsivenes element
HhBHLH39	669	Light responsivenes element
HhBHLH39	1206	Light responsivenes element
HhBHLH39	350	Salicylic acid responsivenes element
HhBHLH40	614	Light responsivenes element
HhBHLH40	994	Light responsivenes element
HhBHLH40	1658	Light responsivenes element
HhBHLH40	296	Light responsivenes element
HhBHLH40	1809	Light responsivenes element
HhBHLH41	1489	MeJA-responsivenes element
HhBHLH41	698	Light responsivenes element
HhBHLH41	842	Light responsivenes element
HhBHLH41	1922	Light responsivenes element
HhBHLH41	604	MYB binding site
HhBHLH41	99	Light responsivenes element
HhBHLH41	127	Light responsivenes element
HhBHLH41	663	Light responsivenes element
HhBHLH41	885	Light responsivenes element
HhBHLH41	154	MYB binding site involved in drought
HhBHLH41	1257	Light responsivenes element
HhBHLH41	159	Light responsivenes element
HhBHLH41	423	Light responsivenes element
HhBHLH41	443	Light responsivenes element
HhBHLH41	1450	Light responsivenes element
HhBHLH41	1489	MeJA-responsivenes element
HhBHLH41	314	Salicylic acid responsivenes element
HhBHLH41	423	Salicylic acid responsivenes element
HhBHLH41	424	Salicylic acid responsivenes element
HhBHLH41	444	Salicylic acid responsivenes element
HhBHLH41	423	Light responsivenes element
HhBHLH41	1817	Gibberellin responsivenes element
HhBHLH42	330	Light responsivenes element
HhBHLH42	331	Light responsivenes element
HhBHLH42	1065	Light responsivenes element
HhBHLH42	51	MeJA-responsivenes element
HhBHLH42	1287	MeJA-responsivenes element
HhBHLH42	96	Light responsivenes element
HhBHLH42	1095	Light responsivenes element
HhBHLH42	1351	Light responsivenes element
HhBHLH42	208	MYB binding site
HhBHLH42	533	MYB binding site
HhBHLH42	225	MYB binding site involved in drought
HhBHLH42	1261	MYB binding site involved in drought
HhBHLH42	1252	Light responsivenes element
HhBHLH42	51	MeJA-responsivenes element
HhBHLH42	1287	MeJA-responsivenes element
HhBHLH42	52	Light responsivenes element
HhBHLH42	1478	Light responsivenes element
HhBHLH42	53	Salicylic acid responsivenes element
HhBHLH42	632	Low-temperature responsivenes element
HhBHLH42	813	Low-temperature responsivenes element
HhBHLH42	1201	Salicylic acid responsivenes element
HhBHLH42	1290	Salicylic acid responsivenes element
HhBHLH43	1891	Light responsivenes element
HhBHLH43	653	Light responsivenes element
HhBHLH43	537	Light responsivenes element
HhBHLH43	1247	Light responsivenes element
HhBHLH43	1247	Salicylic acid responsivenes element
HhBHLH43	178	Light responsivenes element
HhBHLH43	249	Light responsivenes element
HhBHLH43	1685	Light responsivenes element
HhBHLH43	1951	Light responsivenes element
HhBHLH43	255	MYB binding site
HhBHLH43	1293	Light responsivenes element
HhBHLH43	99	Light responsivenes element
HhBHLH43	1044	Light responsivenes element
HhBHLH44	669	Light responsivenes element
HhBHLH44	375	Salicylic acid responsivenes element
HhBHLH44	1034	MYB binding site involved in drought
HhBHLH44	707	Light responsivenes element
HhBHLH44	108	MeJA-responsivenes element
HhBHLH44	628	Light responsivenes element
HhBHLH44	629	Light responsivenes element
HhBHLH44	108	MeJA-responsivenes element
HhBHLH44	383	Light responsivenes element
HhBHLH44	713	MYB binding site
HhBHLH44	1428	MYB binding site
HhBHLH44	455	Light responsivenes element
HhBHLH44	1488	Low-temperature responsivenes element
HhBHLH44	630	Salicylic acid responsivenes element
HhBHLH44	1987	Light responsivenes element
HhBHLH44	319	Light responsivenes element
HhBHLH44	569	Light responsivenes element
HhBHLH44	1606	Light responsivenes element
HhBHLH45	82	MeJA-responsivenes element
HhBHLH45	178	MeJA-responsivenes element
HhBHLH45	236	MeJA-responsivenes element
HhBHLH45	893	MeJA-responsivenes element
HhBHLH45	1179	MeJA-responsivenes element
HhBHLH45	46	Light responsivenes element
HhBHLH45	237	Light responsivenes element
HhBHLH45	46	Salicylic acid responsivenes element
HhBHLH45	151	Salicylic acid responsivenes element
HhBHLH45	238	Salicylic acid responsivenes element
HhBHLH45	278	Salicylic acid responsivenes element
HhBHLH45	1753	Light responsivenes element
HhBHLH45	642	Light responsivenes element
HhBHLH45	1280	Light responsivenes element
HhBHLH45	1612	Light responsivenes element
HhBHLH45	44	Light responsivenes element
HhBHLH45	801	MYB binding site
HhBHLH45	806	MYB binding site
HhBHLH45	365	Light responsivenes element
HhBHLH45	1950	Light responsivenes element
HhBHLH45	82	MeJA-responsivenes element
HhBHLH45	178	MeJA-responsivenes element
HhBHLH45	236	MeJA-responsivenes element
HhBHLH45	893	MeJA-responsivenes element
HhBHLH45	1179	MeJA-responsivenes element
HhBHLH45	778	Light responsivenes element
HhBHLH45	1149	Salicylic acid responsivenes element
HhBHLH45	1183	Light responsivenes element
HhBHLH45	151	Light responsivenes element
HhBHLH45	277	Light responsivenes element
HhBHLH46	1051	Salicylic acid responsivenes element
HhBHLH46	268	Low-temperature responsivenes element
HhBHLH46	1024	Light responsivenes element
HhBHLH46	1113	Light responsivenes element
HhBHLH46	1113	Salicylic acid responsivenes element
HhBHLH46	1114	Salicylic acid responsivenes element
HhBHLH46	1631	Salicylic acid responsivenes element
HhBHLH46	428	MeJA-responsivenes element
HhBHLH46	536	MeJA-responsivenes element
HhBHLH46	1113	Light responsivenes element
HhBHLH46	1630	Light responsivenes element
HhBHLH46	1240	Light responsivenes element
HhBHLH46	279	MYB binding site involved in drought
HhBHLH46	1199	MYB binding site involved in drought
HhBHLH46	676	Light responsivenes element
HhBHLH46	935	Light responsivenes element
HhBHLH46	110	Light responsivenes element
HhBHLH46	902	Light responsivenes element
HhBHLH46	1157	Light responsivenes element
HhBHLH46	1891	Light responsivenes element
HhBHLH46	471	Light responsivenes element
HhBHLH46	373	Stress responsivenes element
HhBHLH46	1299	Light responsivenes element
HhBHLH46	1361	Light responsivenes element
HhBHLH46	1588	Light responsivenes element
HhBHLH46	428	MeJA-responsivenes element
HhBHLH46	536	MeJA-responsivenes element
HhBHLH47	411	Light responsivenes element
HhBHLH47	563	Light responsivenes element
HhBHLH47	759	Light responsivenes element
HhBHLH47	1049	Light responsivenes element
HhBHLH47	1182	Light responsivenes element
HhBHLH47	1338	Light responsivenes element
HhBHLH47	378	Light responsivenes element
HhBHLH47	1378	Light responsivenes element
HhBHLH47	1379	Light responsivenes element
HhBHLH47	988	Salicylic acid responsivenes element
HhBHLH47	989	Salicylic acid responsivenes element
HhBHLH47	690	Light responsivenes element
HhBHLH47	988	Light responsivenes element
HhBHLH47	474	MYB binding site involved in drought
HhBHLH47	1116	Salicylic acid responsivenes element
HhBHLH47	32	Gibberellin responsivenes element
HhBHLH47	828	Light responsivenes element
HhBHLH54	1405	Salicylic acid responsivenes element
HhBHLH54	97	Light responsivenes element
HhBHLH54	1255	Light responsivenes element
HhBHLH54	246	Light responsivenes element
HhBHLH54	308	Light responsivenes element
HhBHLH54	955	Light responsivenes element
HhBHLH54	1620	Light responsivenes element
HhBHLH54	594	MYB binding site
HhBHLH54	899	MYB binding site
HhBHLH54	214	MYB binding site involved in drought
HhBHLH54	509	Light responsivenes element
HhBHLH54	176	Light responsivenes element
HhBHLH54	200	Light responsivenes element
HhBHLH54	221	Light responsivenes element
HhBHLH54	1466	Light responsivenes element
HhBHLH54	1525	Light responsivenes element
HhBHLH54	200	Salicylic acid responsivenes element
HhBHLH54	222	Salicylic acid responsivenes element
HhBHLH54	1467	Salicylic acid responsivenes element
HhBHLH54	1526	Salicylic acid responsivenes element
HhBHLH54	1359	Light responsivenes element
HhBHLH55	872	Light responsivenes element
HhBHLH55	1355	MYB binding site involved in drought
HhBHLH55	1443	Light responsivenes element
HhBHLH55	738	Salicylic acid responsivenes element
HhBHLH55	1547	Salicylic acid responsivenes element
HhBHLH55	423	Light responsivenes element
HhBHLH55	561	Light responsivenes element
HhBHLH55	572	Light responsivenes element
HhBHLH55	897	Light responsivenes element
HhBHLH55	1102	Light responsivenes element
HhBHLH55	1855	Light responsivenes element
HhBHLH55	1856	Light responsivenes element
HhBHLH55	304	Light responsivenes element
HhBHLH55	605	Light responsivenes element
HhBHLH55	1111	MYB binding site
HhBHLH55	1335	MYB binding site
HhBHLH55	1321	Light responsivenes element
HhBHLH55	1669	Gibberellin responsivenes element
HhBHLH55	1986	Salicylic acid responsivenes element
HhBHLH55	738	Light responsivenes element
HhBHLH55	1547	Light responsivenes element
HhBHLH55	610	Low-temperature responsivenes element
HhBHLH55	707	Low-temperature responsivenes element
HhBHLH55	765	Low-temperature responsivenes element
HhBHLH55	795	Low-temperature responsivenes element
HhBHLH56	887	Light responsivenes element
HhBHLH56	1373	Gibberellin responsivenes element
HhBHLH56	1805	Low-temperature responsivenes element
HhBHLH56	1026	Salicylic acid responsivenes element
HhBHLH56	1273	Light responsivenes element
HhBHLH56	65	Light responsivenes element
HhBHLH56	758	Light responsivenes element
HhBHLH56	296	Light responsivenes element
HhBHLH56	840	Light responsivenes element
HhBHLH56	1471	Light responsivenes element
HhBHLH56	1853	Light responsivenes element
HhBHLH56	1213	Light responsivenes element
HhBHLH56	415	MeJA-responsivenes element
HhBHLH56	721	MeJA-responsivenes element
HhBHLH56	1025	Light responsivenes element
HhBHLH56	1583	Light responsivenes element
HhBHLH56	763	MYB binding site involved in drought
HhBHLH56	415	MeJA-responsivenes element
HhBHLH56	721	MeJA-responsivenes element
HhBHLH56	446	Light responsivenes element
HhBHLH56	596	Light responsivenes element
HhBHLH56	597	Light responsivenes element
HhBHLH57	822	Light responsivenes element
HhBHLH57	823	Light responsivenes element
HhBHLH57	367	Gibberellin responsivenes element
HhBHLH57	776	Gibberellin responsivenes element
HhBHLH57	1554	Low-temperature responsivenes element
HhBHLH57	500	Light responsivenes element
HhBHLH57	1831	MYB binding site
HhBHLH57	382	Light responsivenes element
HhBHLH57	407	Light responsivenes element
HhBHLH57	525	Light responsivenes element
HhBHLH57	1358	Light responsivenes element
HhBHLH57	1599	Light responsivenes element
HhBHLH57	1715	Light responsivenes element
HhBHLH57	1510	Light responsivenes element
HhBHLH57	321	Stress responsivenes element
HhBHLH57	1157	Light responsivenes element
HhBHLH57	791	Light responsivenes element
HhBHLH57	980	Light responsivenes element
HhBHLH57	242	Light responsivenes element
HhBHLH57	321	Light responsivenes element
HhBHLH57	820	Light responsivenes element
HhBHLH57	1869	Light responsivenes element
HhBHLH57	1970	Light responsivenes element
HhBHLH58	1843	Low-temperature responsivenes element
HhBHLH58	1731	Salicylic acid responsivenes element
HhBHLH58	819	Gibberellin responsivenes element
HhBHLH58	493	MYB binding site
HhBHLH58	706	Light responsivenes element
HhBHLH58	760	Light responsivenes element
HhBHLH58	796	Light responsivenes element
HhBHLH58	921	Light responsivenes element
HhBHLH58	1541	Light responsivenes element
HhBHLH58	1601	Light responsivenes element
HhBHLH58	1009	Light responsivenes element
HhBHLH58	1965	Stress responsivenes element
HhBHLH58	170	Light responsivenes element
HhBHLH58	421	Light responsivenes element
HhBHLH58	1492	MYB binding site involved in drought
HhBHLH58	1070	MYB binding site
HhBHLH59	521	Light responsivenes element
HhBHLH59	1302	Light responsivenes element
HhBHLH59	1340	Light responsivenes element
HhBHLH59	1546	Light responsivenes element
HhBHLH59	1914	Light responsivenes element
HhBHLH59	1930	MYB binding site
HhBHLH59	1634	Stress responsivenes element
HhBHLH59	938	Light responsivenes element
HhBHLH59	200	Light responsivenes element
HhBHLH59	204	Light responsivenes element
HhBHLH59	205	Light responsivenes element
HhBHLH59	356	Light responsivenes element
HhBHLH59	205	Salicylic acid responsivenes element
HhBHLH59	206	Salicylic acid responsivenes element
HhBHLH59	356	Salicylic acid responsivenes element
HhBHLH59	1642	Salicylic acid responsivenes element
HhBHLH59	369	MYB binding site
HhBHLH59	215	MYB binding site involved in drought
HhBHLH59	383	MYB binding site involved in drought
HhBHLH59	1879	MYB binding site involved in drought
HhBHLH59	1932	Light responsivenes element
HhBHLH59	1621	Light responsivenes element
HhBHLH59	205	Light responsivenes element
HhBHLH59	1641	Light responsivenes element
HhBHLH59	165	Salicylic acid responsivenes element
HhBHLH59	1856	Salicylic acid responsivenes element
HhBHLH60	994	Salicylic acid responsivenes element
HhBHLH60	628	Gibberellin responsivenes element
HhBHLH60	263	MYB binding site involved in drought
HhBHLH60	1871	MYB binding site involved in drought
HhBHLH60	1756	Light responsivenes element
HhBHLH60	1260	Light responsivenes element
HhBHLH60	497	Light responsivenes element
HhBHLH60	1353	Light responsivenes element
HhBHLH60	1289	MeJA-responsivenes element
HhBHLH60	498	Salicylic acid responsivenes element
HhBHLH60	1289	MeJA-responsivenes element
HhBHLH60	1803	Light responsivenes element
HhBHLH60	27	Light responsivenes element
HhBHLH60	142	Light responsivenes element
HhBHLH61	1200	Low-temperature responsivenes element
HhBHLH61	1127	Light responsivenes element
HhBHLH61	1304	Light responsivenes element
HhBHLH61	522	Salicylic acid responsivenes element
HhBHLH61	1873	Gibberellin responsivenes element
HhBHLH61	1302	Light responsivenes element
HhBHLH61	249	Light responsivenes element
HhBHLH61	293	Light responsivenes element
HhBHLH61	389	Light responsivenes element
HhBHLH61	1313	Light responsivenes element
HhBHLH61	779	MeJA-responsivenes element
HhBHLH61	557	Light responsivenes element
HhBHLH61	1177	Light responsivenes element
HhBHLH61	1302	Light responsivenes element
HhBHLH61	1304	Light responsivenes element
HhBHLH61	779	MeJA-responsivenes element
HhBHLH61	1128	Salicylic acid responsivenes element
HhBHLH61	1178	Salicylic acid responsivenes element
HhBHLH61	1304	Salicylic acid responsivenes element
HhBHLH61	1305	Salicylic acid responsivenes element
HhBHLH61	1470	Salicylic acid responsivenes element
HhBHLH61	691	MYB binding site involved in drought
HhBHLH61	1118	MYB binding site involved in drought
HhBHLH62	1555	Light responsivenes element
HhBHLH62	321	MeJA-responsivenes element
HhBHLH62	479	MeJA-responsivenes element
HhBHLH62	569	MeJA-responsivenes element
HhBHLH62	1390	MeJA-responsivenes element
HhBHLH62	127	Light responsivenes element
HhBHLH62	330	Light responsivenes element
HhBHLH62	923	Light responsivenes element
HhBHLH62	1264	Light responsivenes element
HhBHLH62	1275	Light responsivenes element
HhBHLH62	1320	Light responsivenes element
HhBHLH62	1405	Light responsivenes element
HhBHLH62	1466	Light responsivenes element
HhBHLH62	1037	Light responsivenes element
HhBHLH62	1142	Light responsivenes element
HhBHLH62	626	Light responsivenes element
HhBHLH62	1237	Light responsivenes element
HhBHLH62	1703	Salicylic acid responsivenes element
HhBHLH62	1704	Salicylic acid responsivenes element
HhBHLH62	321	MeJA-responsivenes element
HhBHLH62	479	MeJA-responsivenes element
HhBHLH62	569	MeJA-responsivenes element
HhBHLH62	1390	MeJA-responsivenes element
HhBHLH62	1703	Light responsivenes element
HhBHLH62	1700	Light responsivenes element
HhBHLH62	1703	Light responsivenes element
HhBHLH62	1481	Gibberellin responsivenes element
HhBHLH62	1614	Low-temperature responsivenes element
HhBHLH62	1553	Light responsivenes element
HhBHLH62	1555	Light responsivenes element
HhBHLH62	1970	Gibberellin responsivenes element
HhBHLH63	1420	Light responsivenes element
HhBHLH63	669	MYB binding site involved in drought
HhBHLH63	72	Salicylic acid responsivenes element
HhBHLH63	1749	Salicylic acid responsivenes element
HhBHLH63	1748	Light responsivenes element
HhBHLH63	1749	Light responsivenes element
HhBHLH63	423	MeJA-responsivenes element
HhBHLH63	466	MeJA-responsivenes element
HhBHLH63	423	MeJA-responsivenes element
HhBHLH63	466	MeJA-responsivenes element
HhBHLH63	614	Light responsivenes element
HhBHLH63	1599	Light responsivenes element
HhBHLH63	1799	Light responsivenes element
HhBHLH63	1090	Stress responsivenes element
HhBHLH63	98	MYB binding site
HhBHLH63	652	Light responsivenes element
HhBHLH63	684	Light responsivenes element
HhBHLH63	710	Light responsivenes element
HhBHLH63	1348	Light responsivenes element
HhBHLH63	71	Light responsivenes element
HhBHLH63	834	Low-temperature responsivenes element
HhBHLH64	1715	Gibberellin responsivenes element
HhBHLH64	114	Low-temperature responsivenes element
HhBHLH64	530	MYB binding site
HhBHLH64	246	Light responsivenes element
HhBHLH64	670	Light responsivenes element
HhBHLH64	871	Light responsivenes element
HhBHLH64	1169	Light responsivenes element
HhBHLH64	1178	Light responsivenes element
HhBHLH64	1472	Light responsivenes element
HhBHLH64	763	Salicylic acid responsivenes element
HhBHLH64	964	Salicylic acid responsivenes element
HhBHLH64	1931	Light responsivenes element
HhBHLH64	1664	Light responsivenes element
HhBHLH64	692	Light responsivenes element
HhBHLH64	893	Light responsivenes element
HhBHLH65	1738	Light responsivenes element
HhBHLH65	856	Light responsivenes element
HhBHLH65	878	Light responsivenes element
HhBHLH65	1084	Light responsivenes element
HhBHLH65	1590	Light responsivenes element
HhBHLH65	772	MYB binding site
HhBHLH65	1269	Light responsivenes element
HhBHLH65	752	Salicylic acid responsivenes element
HhBHLH65	753	Salicylic acid responsivenes element
HhBHLH65	719	Light responsivenes element
HhBHLH65	751	Light responsivenes element
HhBHLH65	752	Light responsivenes element
HhBHLH65	1657	Light responsivenes element
HhBHLH65	752	Light responsivenes element
HhBHLH48	317	Light responsivenes element
HhBHLH48	1992	Light responsivenes element
HhBHLH48	712	Light responsivenes element
HhBHLH48	1199	Light responsivenes element
HhBHLH48	1200	Light responsivenes element
HhBHLH48	1200	Salicylic acid responsivenes element
HhBHLH48	1201	Salicylic acid responsivenes element
HhBHLH48	1258	Stress responsivenes element
HhBHLH48	299	Light responsivenes element
HhBHLH48	973	Light responsivenes element
HhBHLH48	1001	Light responsivenes element
HhBHLH48	1111	Light responsivenes element
HhBHLH48	1723	Light responsivenes element
HhBHLH48	210	MYB binding site
HhBHLH48	1577	Light responsivenes element
HhBHLH48	1200	Light responsivenes element
HhBHLH48	815	Light responsivenes element
HhBHLH48	297	Light responsivenes element
HhBHLH48	299	Light responsivenes element
HhBHLH48	334	Low-temperature responsivenes element
HhBHLH49	1383	Light responsivenes element
HhBHLH49	1723	Low-temperature responsivenes element
HhBHLH49	1533	Salicylic acid responsivenes element
HhBHLH49	455	Stress responsivenes element
HhBHLH49	1004	Stress responsivenes element
HhBHLH49	1143	Stress responsivenes element
HhBHLH49	1310	Stress responsivenes element
HhBHLH49	1072	Light responsivenes element
HhBHLH49	926	MYB binding site
HhBHLH49	1558	MYB binding site involved in drought
HhBHLH49	455	Light responsivenes element
HhBHLH49	673	Light responsivenes element
HhBHLH49	1133	Light responsivenes element
HhBHLH49	1197	Light responsivenes element
HhBHLH49	673	Salicylic acid responsivenes element
HhBHLH49	1134	Salicylic acid responsivenes element
HhBHLH49	1384	Salicylic acid responsivenes element
HhBHLH50	296	Light responsivenes element
HhBHLH50	1192	Light responsivenes element
HhBHLH50	667	MeJA-responsivenes element
HhBHLH50	1357	MeJA-responsivenes element
HhBHLH50	1873	MeJA-responsivenes element
HhBHLH50	1911	MeJA-responsivenes element
HhBHLH50	56	Light responsivenes element
HhBHLH50	1260	Light responsivenes element
HhBHLH50	752	Light responsivenes element
HhBHLH50	810	Light responsivenes element
HhBHLH50	667	MeJA-responsivenes element
HhBHLH50	1357	MeJA-responsivenes element
HhBHLH50	1873	MeJA-responsivenes element
HhBHLH50	1911	MeJA-responsivenes element
HhBHLH50	1299	Light responsivenes element
HhBHLH50	1912	Light responsivenes element
HhBHLH50	1299	Salicylic acid responsivenes element
HhBHLH50	1310	Salicylic acid responsivenes element
HhBHLH50	1913	Salicylic acid responsivenes element
HhBHLH50	1309	Light responsivenes element
HhBHLH50	636	Light responsivenes element
HhBHLH50	650	Low-temperature responsivenes element
HhBHLH50	673	Gibberellin responsivenes element
HhBHLH50	88	wound-responsive element
HhBHLH50	854	Salicylic acid responsivenes element
HhBHLH51	472	Low-temperature responsivenes element
HhBHLH51	665	Low-temperature responsivenes element
HhBHLH51	723	Low-temperature responsivenes element
HhBHLH51	1903	Low-temperature responsivenes element
HhBHLH51	1717	Salicylic acid responsivenes element
HhBHLH51	524	Light responsivenes element
HhBHLH51	1087	Light responsivenes element
HhBHLH51	1129	Light responsivenes element
HhBHLH51	1284	Light responsivenes element
HhBHLH51	333	MYB binding site
HhBHLH51	1634	Stress responsivenes element
HhBHLH51	256	MeJA-responsivenes element
HhBHLH51	1336	Light responsivenes element
HhBHLH51	256	MeJA-responsivenes element
HhBHLH51	894	Salicylic acid responsivenes element
HhBHLH51	1846	Light responsivenes element
HhBHLH51	841	MYB binding site
HhBHLH51	1375	Light responsivenes element
HhBHLH51	1957	MYB binding site involved in drought
HhBHLH52	700	Stress responsivenes element
HhBHLH52	1234	Light responsivenes element
HhBHLH52	1642	Light responsivenes element
HhBHLH52	1749	Light responsivenes element
HhBHLH52	1447	Light responsivenes element
HhBHLH52	1927	Light responsivenes element
HhBHLH52	302	MeJA-responsivenes element
HhBHLH52	1471	Light responsivenes element
HhBHLH52	489	Light responsivenes element
HhBHLH52	837	MYB binding site involved in drought
HhBHLH52	589	Light responsivenes element
HhBHLH52	243	Salicylic acid responsivenes element
HhBHLH52	1524	Salicylic acid responsivenes element
HhBHLH52	302	MeJA-responsivenes element
HhBHLH52	1524	Light responsivenes element
HhBHLH52	1307	Low-temperature responsivenes element
HhBHLH52	1657	Low-temperature responsivenes element
HhBHLH52	1989	Low-temperature responsivenes element
HhBHLH52	687	Gibberellin responsivenes element
HhBHLH53	150	Light responsivenes element
HhBHLH53	1300	Salicylic acid responsivenes element
HhBHLH53	953	Light responsivenes element
HhBHLH53	328	MYB binding site
HhBHLH53	494	Light responsivenes element
HhBHLH53	498	Light responsivenes element
HhBHLH53	1813	Light responsivenes element
HhBHLH53	1564	MeJA-responsivenes element
HhBHLH53	231	Light responsivenes element
HhBHLH53	847	Light responsivenes element
HhBHLH53	1523	Light responsivenes element
HhBHLH53	150	Light responsivenes element
HhBHLH53	1562	Light responsivenes element
HhBHLH53	1593	Light responsivenes element
HhBHLH53	1564	MeJA-responsivenes element
HhBHLH53	150	Salicylic acid responsivenes element
HhBHLH53	151	Salicylic acid responsivenes element
HhBHLH53	1562	Salicylic acid responsivenes element
HhBHLH53	962	Light responsivenes element
HhBHLH53	1321	Light responsivenes element
HhBHLH53	1482	Light responsivenes element
HhBHLH66	1652	Salicylic acid responsivenes element
HhBHLH66	1653	Salicylic acid responsivenes element
HhBHLH66	1697	Salicylic acid responsivenes element
HhBHLH66	1900	Salicylic acid responsivenes element
HhBHLH66	1652	Light responsivenes element
HhBHLH66	1900	Light responsivenes element
HhBHLH66	1593	MYB binding site involved in drought
HhBHLH66	1630	MYB binding site involved in drought
HhBHLH66	967	Light responsivenes element
HhBHLH66	922	Light responsivenes element
HhBHLH66	1173	Light responsivenes element
HhBHLH66	1466	Light responsivenes element
HhBHLH66	1552	Light responsivenes element
HhBHLH66	1906	Light responsivenes element
HhBHLH66	55	Light responsivenes element
HhBHLH66	1398	Light responsivenes element
HhBHLH66	824	Light responsivenes element
HhBHLH66	1652	Light responsivenes element
HhBHLH66	1697	Light responsivenes element
HhBHLH67	1088	Salicylic acid responsivenes element
HhBHLH67	1549	Salicylic acid responsivenes element
HhBHLH67	1635	Salicylic acid responsivenes element
HhBHLH67	297	Light responsivenes element
HhBHLH67	1087	Light responsivenes element
HhBHLH67	1548	Light responsivenes element
HhBHLH67	1633	Light responsivenes element
HhBHLH67	1634	Light responsivenes element
HhBHLH67	192	MeJA-responsivenes element
HhBHLH67	825	MeJA-responsivenes element
HhBHLH67	79	Light responsivenes element
HhBHLH67	837	MYB binding site
HhBHLH67	492	Light responsivenes element
HhBHLH67	1797	Light responsivenes element
HhBHLH67	192	MeJA-responsivenes element
HhBHLH67	825	MeJA-responsivenes element
HhBHLH67	1431	Salicylic acid responsivenes element
HhBHLH67	1923	Salicylic acid responsivenes element
HhBHLH67	1841	Light responsivenes element
HhBHLH67	1723	Low-temperature responsivenes element
HhBHLH67	1914	Light responsivenes element
HhBHLH68	318	Light responsivenes element
HhBHLH68	709	Light responsivenes element
HhBHLH68	866	Light responsivenes element
HhBHLH68	617	MYB binding site
HhBHLH68	1382	MYB binding site
HhBHLH68	486	Light responsivenes element
HhBHLH68	1225	MeJA-responsivenes element
HhBHLH68	1225	MeJA-responsivenes element
HhBHLH68	420	Light responsivenes element
HhBHLH68	723	Light responsivenes element
HhBHLH68	973	Light responsivenes element
HhBHLH68	1223	Light responsivenes element
HhBHLH68	421	Salicylic acid responsivenes element
HhBHLH68	723	Salicylic acid responsivenes element
HhBHLH68	971	Salicylic acid responsivenes element
HhBHLH68	973	Salicylic acid responsivenes element
HhBHLH68	974	Salicylic acid responsivenes element
HhBHLH68	1223	Salicylic acid responsivenes element
HhBHLH68	892	Light responsivenes element
HhBHLH68	1461	MYB binding site involved in drought
HhBHLH68	1320	Light responsivenes element
HhBHLH68	723	Light responsivenes element
HhBHLH68	973	Light responsivenes element
HhBHLH68	476	Salicylic acid responsivenes element
HhBHLH68	332	Light responsivenes element
HhBHLH68	508	Light responsivenes element
HhBHLH69	41	Salicylic acid responsivenes element
HhBHLH69	473	Salicylic acid responsivenes element
HhBHLH69	1156	Salicylic acid responsivenes element
HhBHLH69	41	Light responsivenes element
HhBHLH69	472	Light responsivenes element
HhBHLH69	898	Light responsivenes element
HhBHLH69	778	Light responsivenes element
HhBHLH69	1716	Light responsivenes element
HhBHLH69	398	Light responsivenes element
HhBHLH69	185	Light responsivenes element
HhBHLH69	376	Light responsivenes element
HhBHLH69	1349	Light responsivenes element
HhBHLH69	1725	Light responsivenes element
HhBHLH69	1824	Light responsivenes element
HhBHLH69	613	Light responsivenes element
HhBHLH69	1399	Light responsivenes element
HhBHLH69	571	Light responsivenes element
HhBHLH69	1566	Gibberellin responsivenes element
HhBHLH69	1155	Light responsivenes element
HhBHLH70	1963	Light responsivenes element
HhBHLH70	429	Light responsivenes element
HhBHLH70	1677	Light responsivenes element
HhBHLH70	1048	MYB binding site involved in drought
HhBHLH70	1983	MYB binding site involved in drought
HhBHLH70	1685	Light responsivenes element
HhBHLH70	1381	MeJA-responsivenes element
HhBHLH70	1381	MeJA-responsivenes element
HhBHLH70	879	Light responsivenes element
HhBHLH70	1587	Light responsivenes element
HhBHLH70	1629	Light responsivenes element
HhBHLH70	292	Gibberellin responsivenes element
HhBHLH70	1969	Gibberellin responsivenes element
HhBHLH70	97	Light responsivenes element
HhBHLH70	140	Light responsivenes element
HhBHLH70	1739	Light responsivenes element
HhBHLH71	528	Low-temperature responsivenes element
HhBHLH71	557	Low-temperature responsivenes element
HhBHLH71	1860	Low-temperature responsivenes element
HhBHLH71	1772	Light responsivenes element
HhBHLH71	940	Light responsivenes element
HhBHLH71	561	Light responsivenes element
HhBHLH71	1116	Light responsivenes element
HhBHLH71	1460	Light responsivenes element
HhBHLH71	1461	Light responsivenes element
HhBHLH71	1541	MeJA-responsivenes element
HhBHLH71	304	Stress responsivenes element
HhBHLH71	506	Stress responsivenes element
HhBHLH71	1969	Stress responsivenes element
HhBHLH71	395	MYB binding site
HhBHLH71	389	Light responsivenes element
HhBHLH71	224	Light responsivenes element
HhBHLH71	950	Light responsivenes element
HhBHLH71	1882	Light responsivenes element
HhBHLH71	451	Light responsivenes element
HhBHLH71	279	Light responsivenes element
HhBHLH71	1541	MeJA-responsivenes element
HhBHLH72	1107	Gibberellin responsivenes element
HhBHLH72	1254	Gibberellin responsivenes element
HhBHLH72	349	Light responsivenes element
HhBHLH72	1671	MeJA-responsivenes element
HhBHLH72	723	Light responsivenes element
HhBHLH72	741	Light responsivenes element
HhBHLH72	747	Light responsivenes element
HhBHLH72	851	Light responsivenes element
HhBHLH72	913	Light responsivenes element
HhBHLH72	939	Light responsivenes element
HhBHLH72	1083	Light responsivenes element
HhBHLH72	3	MYB binding site
HhBHLH72	24	MYB binding site
HhBHLH72	1262	Light responsivenes element
HhBHLH72	1463	Light responsivenes element
HhBHLH72	522	Light responsivenes element
HhBHLH72	1671	MeJA-responsivenes element
HhBHLH73	1589	Low-temperature responsivenes element
HhBHLH73	1628	Low-temperature responsivenes element
HhBHLH73	1862	Gibberellin responsivenes element
HhBHLH73	696	Light responsivenes element
HhBHLH73	1730	Light responsivenes element
HhBHLH73	1773	Light responsivenes element
HhBHLH73	192	Light responsivenes element
HhBHLH73	204	Light responsivenes element
HhBHLH73	235	Light responsivenes element
HhBHLH73	326	Light responsivenes element
HhBHLH73	716	Light responsivenes element
HhBHLH73	919	Light responsivenes element
HhBHLH73	1056	Light responsivenes element
HhBHLH73	1213	Light responsivenes element
HhBHLH73	1269	Light responsivenes element
HhBHLH73	457	MYB binding site
HhBHLH73	6	Light responsivenes element
HhBHLH73	1319	Light responsivenes element
HhBHLH73	550	MeJA-responsivenes element
HhBHLH73	696	Salicylic acid responsivenes element
HhBHLH73	1731	Salicylic acid responsivenes element
HhBHLH73	1911	Salicylic acid responsivenes element
HhBHLH73	550	MeJA-responsivenes element
HhBHLH73	696	Light responsivenes element
HhBHLH73	1911	Light responsivenes element
HhBHLH73	1259	Light responsivenes element
HhBHLH73	1301	MYB binding site involved in drought
HhBHLH74	1340	Light responsivenes element
HhBHLH74	1899	Light responsivenes element
HhBHLH74	1703	Light responsivenes element
HhBHLH74	1837	Light responsivenes element
HhBHLH74	352	Salicylic acid responsivenes element
HhBHLH74	351	Light responsivenes element
HhBHLH74	863	MeJA-responsivenes element
HhBHLH74	933	MeJA-responsivenes element
HhBHLH74	863	MeJA-responsivenes element
HhBHLH74	933	MeJA-responsivenes element
HhBHLH74	52	Stress responsivenes element
HhBHLH74	143	MYB binding site
HhBHLH74	156	MYB binding site
HhBHLH74	1447	MYB binding site
HhBHLH74	137	Light responsivenes element
HhBHLH74	464	Light responsivenes element
HhBHLH74	707	Light responsivenes element
HhBHLH74	726	Light responsivenes element
HhBHLH74	671	wound-responsive element
HhBHLH74	18	Salicylic acid responsivenes element
HhBHLH74	1257	Salicylic acid responsivenes element
HhBHLH80	713	Salicylic acid responsivenes element
HhBHLH80	1479	Salicylic acid responsivenes element
HhBHLH80	991	Light responsivenes element
HhBHLH80	1026	Light responsivenes element
HhBHLH80	62	Low-temperature responsivenes element
HhBHLH80	161	Light responsivenes element
HhBHLH80	159	Salicylic acid responsivenes element
HhBHLH80	161	Salicylic acid responsivenes element
HhBHLH80	162	Salicylic acid responsivenes element
HhBHLH80	293	Salicylic acid responsivenes element
HhBHLH80	552	Light responsivenes element
HhBHLH80	669	Light responsivenes element
HhBHLH80	8	MeJA-responsivenes element
HhBHLH80	158	MeJA-responsivenes element
HhBHLH80	790	MeJA-responsivenes element
HhBHLH80	1012	MeJA-responsivenes element
HhBHLH80	1752	MeJA-responsivenes element
HhBHLH80	161	Light responsivenes element
HhBHLH80	293	Light responsivenes element
HhBHLH80	965	Light responsivenes element
HhBHLH80	1218	Light responsivenes element
HhBHLH80	903	Light responsivenes element
HhBHLH80	8	MeJA-responsivenes element
HhBHLH80	158	MeJA-responsivenes element
HhBHLH80	790	MeJA-responsivenes element
HhBHLH80	1012	MeJA-responsivenes element
HhBHLH80	1752	MeJA-responsivenes element
HhBHLH80	1004	Light responsivenes element
HhBHLH80	1400	Light responsivenes element
HhBHLH80	1733	Light responsivenes element
HhBHLH81	173	Light responsivenes element
HhBHLH81	1052	Light responsivenes element
HhBHLH81	1108	Light responsivenes element
HhBHLH81	227	Light responsivenes element
HhBHLH81	585	Light responsivenes element
HhBHLH81	692	Light responsivenes element
HhBHLH81	764	Light responsivenes element
HhBHLH81	765	Light responsivenes element
HhBHLH81	1134	Light responsivenes element
HhBHLH81	1697	Light responsivenes element
HhBHLH81	1927	Stress responsivenes element
HhBHLH81	413	Light responsivenes element
HhBHLH81	635	MYB binding site
HhBHLH81	1094	MYB binding site
HhBHLH81	1101	MYB binding site
HhBHLH81	1150	MYB binding site
HhBHLH81	1369	MYB binding site
HhBHLH81	24	Light responsivenes element
HhBHLH81	1668	Light responsivenes element
HhBHLH82	977	Low-temperature responsivenes element
HhBHLH82	1296	MeJA-responsivenes element
HhBHLH82	1983	MeJA-responsivenes element
HhBHLH82	453	Light responsivenes element
HhBHLH82	628	MYB binding site
HhBHLH82	334	Light responsivenes element
HhBHLH82	723	Light responsivenes element
HhBHLH82	240	Light responsivenes element
HhBHLH82	1166	Light responsivenes element
HhBHLH82	1170	Light responsivenes element
HhBHLH82	1227	Light responsivenes element
HhBHLH82	1327	Light responsivenes element
HhBHLH82	866	MYB binding site
HhBHLH82	1221	MYB binding site
HhBHLH82	322	Stress responsivenes element
HhBHLH82	1296	MeJA-responsivenes element
HhBHLH82	1983	MeJA-responsivenes element
HhBHLH82	194	Light responsivenes element
HhBHLH82	642	Light responsivenes element
HhBHLH82	869	Light responsivenes element
HhBHLH82	871	Light responsivenes element
HhBHLH82	1219	Light responsivenes element
HhBHLH83	1674	Light responsivenes element
HhBHLH83	1680	Light responsivenes element
HhBHLH83	1686	Light responsivenes element
HhBHLH83	74	Light responsivenes element
HhBHLH83	1179	Light responsivenes element
HhBHLH83	1658	Light responsivenes element
HhBHLH83	356	Light responsivenes element
HhBHLH83	1652	Light responsivenes element
HhBHLH83	1797	Light responsivenes element
HhBHLH83	68	MeJA-responsivenes element
HhBHLH83	71	MeJA-responsivenes element
HhBHLH83	930	MeJA-responsivenes element
HhBHLH83	140	Light responsivenes element
HhBHLH83	74	Salicylic acid responsivenes element
HhBHLH83	1179	Salicylic acid responsivenes element
HhBHLH83	352	Stress responsivenes element
HhBHLH83	68	MeJA-responsivenes element
HhBHLH83	71	MeJA-responsivenes element
HhBHLH83	930	MeJA-responsivenes element
HhBHLH83	1024	Light responsivenes element
HhBHLH83	975	Light responsivenes element
HhBHLH83	1000	Light responsivenes element
HhBHLH83	1457	Light responsivenes element
HhBHLH83	666	MYB binding site
HhBHLH84	1339	Light responsivenes element
HhBHLH84	1560	Salicylic acid responsivenes element
HhBHLH84	598	Light responsivenes element
HhBHLH84	175	Light responsivenes element
HhBHLH84	1572	Low-temperature responsivenes element
HhBHLH84	675	Gibberellin responsivenes element
HhBHLH84	1554	Light responsivenes element
HhBHLH84	165	Gibberellin responsivenes element
HhBHLH84	565	Gibberellin responsivenes element
HhBHLH84	971	Light responsivenes element
HhBHLH84	703	MYB binding site involved in drought
HhBHLH84	937	Light responsivenes element
HhBHLH84	1439	Light responsivenes element
HhBHLH84	213	MYB binding site
HhBHLH84	449	Light responsivenes element
HhBHLH84	775	Light responsivenes element
HhBHLH84	1267	Light responsivenes element
HhBHLH84	1887	Light responsivenes element
HhBHLH84	320	Light responsivenes element
HhBHLH84	1848	Light responsivenes element
HhBHLH84	1904	Light responsivenes element
HhBHLH84	1659	Light responsivenes element
HhBHLH85	1178	Gibberellin responsivenes element
HhBHLH85	878	Light responsivenes element
HhBHLH85	879	Light responsivenes element
HhBHLH85	1961	Light responsivenes element
HhBHLH85	1962	Light responsivenes element
HhBHLH85	5	Low-temperature responsivenes element
HhBHLH85	668	Low-temperature responsivenes element
HhBHLH85	1676	Low-temperature responsivenes element
HhBHLH85	14	Gibberellin responsivenes element
HhBHLH85	1689	Light responsivenes element
HhBHLH85	1767	wound-responsive element
HhBHLH85	354	Light responsivenes element
HhBHLH85	11	Light responsivenes element
HhBHLH85	1275	Light responsivenes element
HhBHLH85	1432	Light responsivenes element
HhBHLH85	1960	Light responsivenes element
HhBHLH85	1783	Light responsivenes element
HhBHLH85	1995	Light responsivenes element
HhBHLH85	803	MeJA-responsivenes element
HhBHLH85	1831	MeJA-responsivenes element
HhBHLH85	1689	Light responsivenes element
HhBHLH85	803	MeJA-responsivenes element
HhBHLH85	1831	MeJA-responsivenes element
HhBHLH85	1689	Salicylic acid responsivenes element
HhBHLH85	1242	Light responsivenes element
HhBHLH86	175	Low-temperature responsivenes element
HhBHLH86	598	Light responsivenes element
HhBHLH86	828	Light responsivenes element
HhBHLH86	945	Light responsivenes element
HhBHLH86	1409	Light responsivenes element
HhBHLH86	1508	Light responsivenes element
HhBHLH86	583	Light responsivenes element
HhBHLH86	1017	Light responsivenes element
HhBHLH86	1323	Light responsivenes element
HhBHLH86	1723	Light responsivenes element
HhBHLH86	725	Light responsivenes element
HhBHLH86	1765	Stress responsivenes element
HhBHLH86	1840	Light responsivenes element
HhBHLH86	52	Light responsivenes element
HhBHLH86	754	Light responsivenes element
HhBHLH86	1399	Light responsivenes element
HhBHLH86	1419	Light responsivenes element
HhBHLH86	68	Light responsivenes element
HhBHLH86	299	Light responsivenes element
HhBHLH86	595	Light responsivenes element
HhBHLH86	596	Light responsivenes element
HhBHLH86	598	Light responsivenes element
HhBHLH86	865	Light responsivenes element
HhBHLH86	866	Light responsivenes element
HhBHLH86	69	Salicylic acid responsivenes element
HhBHLH86	300	Salicylic acid responsivenes element
HhBHLH86	413	Salicylic acid responsivenes element
HhBHLH86	596	Salicylic acid responsivenes element
HhBHLH86	598	Salicylic acid responsivenes element
HhBHLH86	599	Salicylic acid responsivenes element
HhBHLH86	867	Salicylic acid responsivenes element
HhBHLH86	883	Light responsivenes element
HhBHLH86	1194	Light responsivenes element
HhBHLH86	371	MYB binding site
HhBHLH86	426	MYB binding site
HhBHLH86	1529	Light responsivenes element
HhBHLH86	1789	Light responsivenes element
HhBHLH75	203	Low-temperature responsivenes element
HhBHLH75	1764	Salicylic acid responsivenes element
HhBHLH75	1609	Gibberellin responsivenes element
HhBHLH75	474	Light responsivenes element
HhBHLH75	1063	Light responsivenes element
HhBHLH75	995	Light responsivenes element
HhBHLH75	448	MeJA-responsivenes element
HhBHLH75	464	MeJA-responsivenes element
HhBHLH75	571	MeJA-responsivenes element
HhBHLH75	934	MeJA-responsivenes element
HhBHLH75	448	MeJA-responsivenes element
HhBHLH75	464	MeJA-responsivenes element
HhBHLH75	571	MeJA-responsivenes element
HhBHLH75	934	MeJA-responsivenes element
HhBHLH75	997	Light responsivenes element
HhBHLH75	995	Salicylic acid responsivenes element
HhBHLH75	997	Salicylic acid responsivenes element
HhBHLH75	1430	Light responsivenes element
HhBHLH75	242	Light responsivenes element
HhBHLH75	247	Light responsivenes element
HhBHLH75	276	Light responsivenes element
HhBHLH75	281	Light responsivenes element
HhBHLH75	313	Light responsivenes element
HhBHLH75	327	Light responsivenes element
HhBHLH76	501	Light responsivenes element
HhBHLH76	737	Light responsivenes element
HhBHLH76	1019	Light responsivenes element
HhBHLH76	95	Light responsivenes element
HhBHLH76	92	Light responsivenes element
HhBHLH76	854	Light responsivenes element
HhBHLH76	915	Light responsivenes element
HhBHLH76	1417	Light responsivenes element
HhBHLH76	1468	Light responsivenes element
HhBHLH76	1541	Light responsivenes element
HhBHLH76	1631	MYB binding site involved in drought
HhBHLH76	193	Light responsivenes element
HhBHLH76	1378	Light responsivenes element
HhBHLH76	521	Light responsivenes element
HhBHLH76	688	Light responsivenes element
HhBHLH76	502	Salicylic acid responsivenes element
HhBHLH77	643	Low-temperature responsivenes element
HhBHLH77	1112	Light responsivenes element
HhBHLH77	1137	Light responsivenes element
HhBHLH77	832	MYB binding site
HhBHLH77	37	Light responsivenes element
HhBHLH77	306	Light responsivenes element
HhBHLH77	891	Light responsivenes element
HhBHLH77	1012	Light responsivenes element
HhBHLH77	1050	Light responsivenes element
HhBHLH77	1054	Light responsivenes element
HhBHLH77	1265	Light responsivenes element
HhBHLH77	1664	Light responsivenes element
HhBHLH77	1819	MeJA-responsivenes element
HhBHLH77	208	Light responsivenes element
HhBHLH77	842	Light responsivenes element
HhBHLH77	1112	Salicylic acid responsivenes element
HhBHLH77	1405	Salicylic acid responsivenes element
HhBHLH77	1598	Salicylic acid responsivenes element
HhBHLH77	1403	Light responsivenes element
HhBHLH77	1404	Light responsivenes element
HhBHLH77	1597	Light responsivenes element
HhBHLH77	1819	MeJA-responsivenes element
HhBHLH77	354	Light responsivenes element
HhBHLH77	604	Light responsivenes element
HhBHLH78	818	Light responsivenes element
HhBHLH78	1189	MeJA-responsivenes element
HhBHLH78	1984	Salicylic acid responsivenes element
HhBHLH78	1488	Light responsivenes element
HhBHLH78	1516	Light responsivenes element
HhBHLH78	719	Light responsivenes element
HhBHLH78	803	Light responsivenes element
HhBHLH78	135	Light responsivenes element
HhBHLH78	212	Light responsivenes element
HhBHLH78	1546	Light responsivenes element
HhBHLH78	1189	MeJA-responsivenes element
HhBHLH78	1758	Light responsivenes element
HhBHLH78	1652	Light responsivenes element
HhBHLH78	559	Salicylic acid responsivenes element
HhBHLH78	1467	Gibberellin responsivenes element
HhBHLH78	1890	Gibberellin responsivenes element
HhBHLH78	1984	Light responsivenes element
HhBHLH79	397	Light responsivenes element
HhBHLH79	651	Light responsivenes element
HhBHLH79	855	Light responsivenes element
HhBHLH79	871	Light responsivenes element
HhBHLH79	624	Salicylic acid responsivenes element
HhBHLH79	625	Salicylic acid responsivenes element
HhBHLH79	1330	Salicylic acid responsivenes element
HhBHLH79	624	Light responsivenes element
HhBHLH79	1330	Light responsivenes element
HhBHLH79	837	Light responsivenes element
HhBHLH79	1670	Light responsivenes element
HhBHLH79	1671	Light responsivenes element
HhBHLH79	785	Stress responsivenes element
HhBHLH79	1177	Stress responsivenes element
HhBHLH79	386	Light responsivenes element
HhBHLH79	113	Light responsivenes element
HhBHLH79	138	Light responsivenes element
HhBHLH79	233	Light responsivenes element
HhBHLH79	528	Light responsivenes element
HhBHLH79	517	Salicylic acid responsivenes element
HhBHLH79	645	Salicylic acid responsivenes element
HhBHLH79	624	Light responsivenes element
HhBHLH79	906	Gibberellin responsivenes element
HhBHLH79	1974	Low-temperature responsivenes element
HhBHLH93	1711	Light responsivenes element
HhBHLH93	1692	Salicylic acid responsivenes element
HhBHLH93	1363	Light responsivenes element
HhBHLH93	568	Light responsivenes element
HhBHLH93	1454	Gibberellin responsivenes element
HhBHLH93	1878	Gibberellin responsivenes element
HhBHLH93	603	Light responsivenes element
HhBHLH93	1598	Light responsivenes element
HhBHLH93	1097	MeJA-responsivenes element
HhBHLH93	1273	MeJA-responsivenes element
HhBHLH93	1415	MeJA-responsivenes element
HhBHLH93	601	Light responsivenes element
HhBHLH93	1274	Light responsivenes element
HhBHLH93	604	Salicylic acid responsivenes element
HhBHLH93	1275	Salicylic acid responsivenes element
HhBHLH93	132	MYB binding site involved in drought
HhBHLH93	891	MYB binding site involved in drought
HhBHLH93	210	Light responsivenes element
HhBHLH93	742	Light responsivenes element
HhBHLH93	775	Light responsivenes element
HhBHLH93	884	Light responsivenes element
HhBHLH93	1754	Stress responsivenes element
HhBHLH93	1097	MeJA-responsivenes element
HhBHLH93	1273	MeJA-responsivenes element
HhBHLH93	1415	MeJA-responsivenes element
HhBHLH93	535	Light responsivenes element
HhBHLH94	269	Low-temperature responsivenes element
HhBHLH94	1849	Low-temperature responsivenes element
HhBHLH94	1120	Light responsivenes element
HhBHLH94	554	Light responsivenes element
HhBHLH94	793	Light responsivenes element
HhBHLH94	1732	Light responsivenes element
HhBHLH94	1431	MYB binding site
HhBHLH94	156	Stress responsivenes element
HhBHLH94	579	MeJA-responsivenes element
HhBHLH94	1630	MeJA-responsivenes element
HhBHLH94	1909	Light responsivenes element
HhBHLH94	62	Light responsivenes element
HhBHLH94	1560	Light responsivenes element
HhBHLH94	579	MeJA-responsivenes element
HhBHLH94	1630	MeJA-responsivenes element
HhBHLH94	1121	Salicylic acid responsivenes element
HhBHLH94	1936	Salicylic acid responsivenes element
HhBHLH94	1723	Light responsivenes element
HhBHLH95	306	Salicylic acid responsivenes element
HhBHLH95	1743	Salicylic acid responsivenes element
HhBHLH95	906	Light responsivenes element
HhBHLH95	398	Gibberellin responsivenes element
HhBHLH95	1993	Gibberellin responsivenes element
HhBHLH95	176	Low-temperature responsivenes element
HhBHLH95	1583	Low-temperature responsivenes element
HhBHLH95	610	MYB binding site involved in drought
HhBHLH95	1318	Light responsivenes element
HhBHLH95	1314	MeJA-responsivenes element
HhBHLH95	1249	Light responsivenes element
HhBHLH95	1514	Light responsivenes element
HhBHLH95	1537	Light responsivenes element
HhBHLH95	1250	Salicylic acid responsivenes element
HhBHLH95	1515	Salicylic acid responsivenes element
HhBHLH95	1538	Salicylic acid responsivenes element
HhBHLH95	1305	Stress responsivenes element
HhBHLH95	1314	MeJA-responsivenes element
HhBHLH95	1921	Light responsivenes element
HhBHLH95	664	Light responsivenes element
HhBHLH95	1107	Light responsivenes element
HhBHLH95	1678	Light responsivenes element
HhBHLH96	1627	Light responsivenes element
HhBHLH96	1766	Light responsivenes element
HhBHLH96	681	Low-temperature responsivenes element
HhBHLH96	718	Low-temperature responsivenes element
HhBHLH96	386	MeJA-responsivenes element
HhBHLH96	888	MeJA-responsivenes element
HhBHLH96	1132	MeJA-responsivenes element
HhBHLH96	1561	MeJA-responsivenes element
HhBHLH96	889	Light responsivenes element
HhBHLH96	890	Salicylic acid responsivenes element
HhBHLH96	618	Light responsivenes element
HhBHLH96	665	Light responsivenes element
HhBHLH96	386	MeJA-responsivenes element
HhBHLH96	888	MeJA-responsivenes element
HhBHLH96	1132	MeJA-responsivenes element
HhBHLH96	1561	MeJA-responsivenes element
HhBHLH96	1392	Light responsivenes element
HhBHLH116	178	Salicylic acid responsivenes element
HhBHLH116	345	Salicylic acid responsivenes element
HhBHLH116	708	Gibberellin responsivenes element
HhBHLH116	324	Light responsivenes element
HhBHLH116	1721	Low-temperature responsivenes element
HhBHLH116	140	Light responsivenes element
HhBHLH116	1017	Light responsivenes element
HhBHLH116	1481	Light responsivenes element
HhBHLH116	140	Salicylic acid responsivenes element
HhBHLH116	716	Salicylic acid responsivenes element
HhBHLH116	718	Salicylic acid responsivenes element
HhBHLH116	1017	Salicylic acid responsivenes element
HhBHLH116	1018	Salicylic acid responsivenes element
HhBHLH116	1390	Salicylic acid responsivenes element
HhBHLH116	1481	Salicylic acid responsivenes element
HhBHLH116	1908	Salicylic acid responsivenes element
HhBHLH116	718	Light responsivenes element
HhBHLH116	1017	Light responsivenes element
HhBHLH116	1390	Light responsivenes element
HhBHLH116	1907	Light responsivenes element
HhBHLH116	1392	MeJA-responsivenes element
HhBHLH116	1573	MeJA-responsivenes element
HhBHLH116	323	Light responsivenes element
HhBHLH116	721	Light responsivenes element
HhBHLH116	865	Light responsivenes element
HhBHLH116	1069	MYB binding site
HhBHLH116	808	Light responsivenes element
HhBHLH116	812	Light responsivenes element
HhBHLH116	1531	Light responsivenes element
HhBHLH116	1552	Light responsivenes element
HhBHLH116	1899	Light responsivenes element
HhBHLH116	1392	MeJA-responsivenes element
HhBHLH116	1573	MeJA-responsivenes element
HhBHLH116	369	Light responsivenes element
HhBHLH116	415	Light responsivenes element
HhBHLH116	688	Light responsivenes element
HhBHLH116	1362	Light responsivenes element
HhBHLH116	1498	Light responsivenes element
HhBHLH116	1864	Light responsivenes element
HhBHLH116	1865	Light responsivenes element
HhBHLH117	305	Stress responsivenes element
HhBHLH117	323	Stress responsivenes element
HhBHLH117	1377	MeJA-responsivenes element
HhBHLH117	971	Light responsivenes element
HhBHLH117	972	Light responsivenes element
HhBHLH117	1801	Light responsivenes element
HhBHLH117	1377	MeJA-responsivenes element
HhBHLH117	716	Light responsivenes element
HhBHLH117	1956	Light responsivenes element
HhBHLH117	792	MYB binding site
HhBHLH117	602	MYB binding site involved in drought
HhBHLH117	985	MYB binding site involved in drought
HhBHLH117	477	Light responsivenes element
HhBHLH117	1729	Light responsivenes element
HhBHLH117	1902	Salicylic acid responsivenes element
HhBHLH117	976	Gibberellin responsivenes element
HhBHLH118	404	MYB binding site
HhBHLH118	1442	Light responsivenes element
HhBHLH118	1680	Light responsivenes element
HhBHLH118	352	Salicylic acid responsivenes element
HhBHLH118	500	MYB binding site involved in drought
HhBHLH118	14	MYB binding site
HhBHLH118	421	MYB binding site
HhBHLH118	769	Light responsivenes element
HhBHLH118	1227	wound-responsive element
HhBHLH119	1579	Light responsivenes element
HhBHLH119	265	Salicylic acid responsivenes element
HhBHLH119	104	Light responsivenes element
HhBHLH119	487	Light responsivenes element
HhBHLH119	1806	Light responsivenes element
HhBHLH119	846	MeJA-responsivenes element
HhBHLH119	99	Light responsivenes element
HhBHLH119	121	Light responsivenes element
HhBHLH119	416	Light responsivenes element
HhBHLH119	1188	Light responsivenes element
HhBHLH119	1726	Light responsivenes element
HhBHLH119	1530	Light responsivenes element
HhBHLH119	846	MeJA-responsivenes element
HhBHLH120	1804	Salicylic acid responsivenes element
HhBHLH120	1761	Light responsivenes element
HhBHLH120	1987	Gibberellin responsivenes element
HhBHLH120	225	Light responsivenes element
HhBHLH120	39	Light responsivenes element
HhBHLH120	534	Light responsivenes element
HhBHLH120	1206	Light responsivenes element
HhBHLH120	582	MYB binding site involved in drought
HhBHLH120	1762	Salicylic acid responsivenes element
HhBHLH120	1859	Stress responsivenes element
HhBHLH120	722	Light responsivenes element
HhBHLH120	765	Light responsivenes element
HhBHLH120	816	Light responsivenes element
HhBHLH120	1059	Light responsivenes element
HhBHLH120	1400	Light responsivenes element
HhBHLH120	1736	Light responsivenes element
HhBHLH120	958	MYB binding site
HhBHLH121	438	Light responsivenes element
HhBHLH121	781	Light responsivenes element
HhBHLH121	1289	Light responsivenes element
HhBHLH121	110	Light responsivenes element
HhBHLH121	335	Light responsivenes element
HhBHLH121	1642	Low-temperature responsivenes element
HhBHLH121	1430	Salicylic acid responsivenes element
HhBHLH121	1762	Salicylic acid responsivenes element
HhBHLH121	1133	Light responsivenes element
HhBHLH121	112	Light responsivenes element
HhBHLH121	1025	MeJA-responsivenes element
HhBHLH121	1072	Light responsivenes element
HhBHLH121	9	MYB binding site
HhBHLH121	75	Light responsivenes element
HhBHLH121	139	Light responsivenes element
HhBHLH121	500	Light responsivenes element
HhBHLH121	597	Light responsivenes element
HhBHLH121	719	Light responsivenes element
HhBHLH121	1087	Light responsivenes element
HhBHLH121	1091	Light responsivenes element
HhBHLH121	1100	Light responsivenes element
HhBHLH121	1329	Light responsivenes element
HhBHLH121	1418	Light responsivenes element
HhBHLH121	1551	Light responsivenes element
HhBHLH121	1665	Light responsivenes element
HhBHLH121	1368	MYB binding site involved in drought
HhBHLH121	1749	Light responsivenes element
HhBHLH121	1520	Light responsivenes element
HhBHLH121	1233	Light responsivenes element
HhBHLH121	1236	Light responsivenes element
HhBHLH121	1025	MeJA-responsivenes element
HhBHLH121	439	Salicylic acid responsivenes element
HhBHLH121	781	Salicylic acid responsivenes element
HhBHLH121	1236	Salicylic acid responsivenes element
HhBHLH121	1289	Salicylic acid responsivenes element
HhBHLH122	853	Light responsivenes element
HhBHLH122	1064	Light responsivenes element
[truncated: 1,303 more rows]

## Sheet: Table S6
Table S6 Expression profiles of HhbHLH genes in H.hamabo leaf during salt and drought stresses.
GeneID	P0	P6	P24	CL0	CL6	CL24
HhbHLH66	6.67	6.82	5.83	6.67	1.39	2.3
HhbHLH20	5.31	16.44	15.89	5.31	0.36	0.4
HhbHLH125	11.54	10.49	20.49	11.54	4.86	7.6
HhbHLH136	2.14	26.71	24.27	2.14	0.23	0.37
HhbHLH156	11.86	3.38	8.19	11.86	3.89	5.5
HhbHLH10	0.1	0	0.05	0.1	0.11	0.04
HhbHLH111	0.13	0	0	0.13	0	0
HhbHLH85	0.05	0	0.23	0.05	0.05	0
HhbHLH141	#N/A	#N/A	#N/A	#N/A	#N/A	#N/A
HhbHLH25	0.01	0	0.01	0.01	0	0
HhbHLH147	0.02	0.07	0.02	0.02	0	0
HhbHLH127	0.21	0.03	0.03	0.21	0	0
HhbHLH146	0.09	0	0.04	0.09	0	0
HhbHLH24	0.07	0	0	0.07	0	0
HhbHLH22	0.43	0.03	0.12	0.43	0.14	0.44
HhbHLH159	#N/A	#N/A	#N/A	#N/A	#N/A	#N/A
HhbHLH151	#N/A	#N/A	#N/A	#N/A	#N/A	#N/A
HhbHLH153	#N/A	#N/A	#N/A	#N/A	#N/A	#N/A
HhbHLH131	#N/A	#N/A	#N/A	#N/A	#N/A	#N/A
HhbHLH54	11.03	13.31	7.81	11.03	5.37	36.13
HhbHLH50	4.34	3.92	2.83	4.34	1.47	14.5
HhbHLH138	0.04	0.1	0.14	0.04	0	0
HhbHLH32	#N/A	#N/A	#N/A	#N/A	#N/A	#N/A
HhbHLH72	0.11	0	0.09	0.11	0.06	0
HhbHLH161	3.4	2.84	3.58	3.4	0.67	1.13
HhbHLH81	0.71	0.26	0.9	0.71	0.87	0.42
HhbHLH91	0.28	0.29	0.21	0.28	0.35	0.41
HhbHLH121	2.38	1.43	2.7	2.38	1.12	1.17
HhbHLH119	1.28	0.88	1.08	1.28	0.06	0.04
HhbHLH4	0.29	0.53	0.25	0.29	0	0
HhbHLH39	10.14	8.99	16.14	10.14	1.1	1.23
HhbHLH58	2.92	3.69	7.23	2.92	0.15	0.17
HhbHLH67	3.22	45.68	40.26	3.22	0.73	6.35
HhbHLH143	7.9	14.17	10.24	7.9	1.41	5.73
HhbHLH95	2.58	2.02	2.55	2.58	0.28	2.09
HhbHLH38	8.25	7	6.2	8.25	3.92	10.27
HhbHLH31	1.89	4.01	2.7	1.89	3.2	7.07
HhbHLH140	0.03	0	0	0.03	0.01	0
HhbHLH106	1.22	0.85	1.38	1.22	0.48	0.11
HhbHLH152	2.63	0.37	0.69	2.63	0.34	0.03
HhbHLH77	2.64	6.5	5.55	2.64	2.71	0.78
HhbHLH5	#N/A	#N/A	#N/A	#N/A	#N/A	#N/A
HhbHLH104	0.5	1.52	0.33	0.5	2.29	3.14
HhbHLH154	0.05	0.18	0.08	0.05	0	0.05
HhbHLH42	0	0	0	0	0.01	0.01
HhbHLH107	30.63	3.65	3.51	30.63	9.13	11.4
HhbHLH6	28.03	26.04	29.51	28.03	22.98	25.03
HhbHLH18	14.76	4.02	6.64	14.76	8.72	13.04
HhbHLH114	2.08	9.65	9.27	2.08	2.77	2.81
HhbHLH86	6.07	5.31	4.71	6.07	3.76	5.32
HhbHLH64	22.45	3.15	5.48	22.45	3.22	3
HhbHLH21	6.28	8.86	8.27	6.28	12.1	13.38
HhbHLH27	1.41	1.07	1.12	1.41	1.6	1.77
HhbHLH48	3.15	14.07	8.97	3.15	8.16	7.21
HhbHLH17	0	0.03	0.14	0	0	0
HhbHLH44	5.63	2.79	5.48	5.63	1.66	1.51
HhbHLH75	6.82	2.46	2.61	6.82	1.12	1.11
HhbHLH117	0.06	0.02	0.07	0.06	0.02	0.09
HhbHLH123	3.36	2.29	4.21	3.36	0.71	0.72
HhbHLH84	0.61	0.34	0.45	0.61	3.4	4.92
HhbHLH74	0.15	0	0.04	0.15	0.08	0.19
HhbHLH1	0.2	0.05	0	0.2	0.21	0.1
HhbHLH53	0.11	0.01	0	0.11	0.09	0.03
HhbHLH71	1.18	1.22	0.22	1.18	0.23	0.12
HhbHLH115	2.79	2.19	1.09	2.79	3.27	5.72
HhbHLH137	19.83	17.31	19.7	19.83	22.57	20.48
HhbHLH110	0.79	0.13	0.09	0.79	0.19	0.21
HhbHLH92	12.46	2.05	3.1	12.46	7	2.86
HhbHLH12	0	0	0	0	0.06	0
HhbHLH103	0	0	0	0	0.11	0.02
HhbHLH98	0.66	0.24	0.33	0.66	0.13	0.07
HhbHLH132	14.27	1.78	5.45	14.27	0.66	0.93
HhbHLH59	2.04	2.43	3.48	2.04	1.66	1.33
HhbHLH120	0	0	0	0	0	0.06
HhbHLH99	3.46	2.27	1.47	3.46	1.77	3.26
HhbHLH73	0.65	0.14	0.31	0.65	0.86	0.8
HhbHLH8	42.12	52.57	47.64	42.12	27.4	52.41
HhbHLH56	4.63	1.32	1.54	4.63	10.63	6.1
HhbHLH23	9.57	4.51	6.56	9.57	6.09	4.47
HhbHLH162	15.05	23.42	31.36	15.05	10.34	6.93
HhbHLH40	5.13	6.98	10.93	5.13	1.44	1.23
HhbHLH28	2.9	2.67	3.17	2.9	1.5	0.73
HhbHLH33	22.71	8.65	13.24	22.71	8.01	6.97
HhbHLH145	2.62	3.22	5.38	2.62	2.56	2.3
HhbHLH49	1.43	0.56	1.79	1.43	1.15	1.21
HhbHLH124	3.19	6.24	6.86	3.19	3.76	1.76
HhbHLH62	0.83	0.77	1.15	0.83	1.56	1.45
HhbHLH139	0.31	0.27	0.18	0.31	0.29	0.17
HhbHLH34	2.1	0.59	1.29	2.1	1.07	0.55
HhbHLH7	6.59	2.59	4.48	6.59	2.63	2.82
HhbHLH97	0.03	0	0	0.03	0	0
HhbHLH13	0.48	0.38	1.01	0.48	0.03	0.09
HhbHLH61	0.29	0.17	0.44	0.29	0.15	0.59
HhbHLH19	0.07	0.1	0.04	0.07	0.03	0
HhbHLH133	9.72	3.37	5.79	9.72	4.25	2.53
HhbHLH122	0.16	0.16	0.32	0.16	0.22	0.54
HhbHLH148	0.16	0.15	0.28	0.16	0.04	0.04
HhbHLH35	1.2	5.88	4.58	1.2	14.38	4.67
HhbHLH105	0.21	0.26	0.73	0.21	0.09	0.26
HhbHLH94	1.62	0.79	0.83	1.62	1.43	0.83
HhbHLH3	5.34	3.16	3.05	5.34	3.83	1.63
HhbHLH69	0.28	0.11	0.06	0.28	0.2	0.09
HhbHLH116	10.92	11.15	12.82	10.92	5.61	4.9
HhbHLH43	0.8	0.32	0.6	0.8	3.33	1.1
HhbHLH65	0.96	1.17	0.59	0.96	1.37	2.74
HhbHLH160	31.32	35.02	25.63	31.32	9.65	26.25
HhbHLH134	#N/A	#N/A	#N/A	#N/A	#N/A	#N/A
HhbHLH68	0	0	0	0	0.04	0
HhbHLH55	0	0	0	0	0.03	0.04
HhbHLH130	#N/A	#N/A	#N/A	#N/A	#N/A	#N/A
HhbHLH79	#N/A	#N/A	#N/A	#N/A	#N/A	#N/A
HhbHLH46	0.8	0.02	0.62	0.8	0.03	0.05
HhbHLH150	0.11	0.17	0.02	0.11	0	0
HhbHLH113	0.21	0	0	0.21	0.37	0.09
HhbHLH14	0.1	0.03	0.03	0.1	0.09	0.03
HhbHLH158	0.12	0.28	0.12	0.12	0.25	0.01
HhbHLH102	0	0	0.03	0	0.06	0.11
HhbHLH128	0.51	0.39	0.18	0.51	0.5	0.17
HhbHLH101	0.5	0.38	0.38	0.5	0.04	0.04
HhbHLH60	0.04	0	0	0.04	0	0.07
HhbHLH109	8.01	6.03	9.75	8.01	13.03	12.61
HhbHLH100	38.59	53.5	49.35	38.59	27.63	41.32
HhbHLH87	0.4	1.59	1.62	0.4	1.46	0.87
HhbHLH51	0.65	0.63	0.86	0.65	8.58	2.7
HhbHLH135	2.94	5.42	7.23	2.94	7.33	8.11
HhbHLH2	0.47	5.75	1.02	0.47	12.03	3.61
HhbHLH15	9.82	10.61	13.1	9.82	7.38	14.25
HhbHLH36	0.12	0.45	0.55	0.12	2.08	3.53
HhbHLH26	7.35	44.68	4.56	7.35	11.75	92.87
HhbHLH126	0.18	0.27	0.21	0.18	0.02	0.11
HhbHLH108	0.23	0.19	0.33	0.23	0.09	0
HhbHLH88	1.18	1.09	1.7	1.18	0.97	2.18
HhbHLH83	31.58	18	23.78	31.58	33.15	42.87
HhbHLH63	2.08	1.08	2.88	2.08	1.51	0.83
HhbHLH149	6.7	7.19	12.05	6.7	6.49	10.94
HhbHLH37	0.02	0.02	0.02	0.02	0.07	0.07
HhbHLH96	0.61	0.08	0.58	0.61	0.57	0.3
HhbHLH93	0.69	0.35	1.5	0.69	0.51	0.31
HhbHLH29	20.44	10.7	5.88	20.44	53.41	58.43
HhbHLH57	17.37	7.04	6.14	17.37	26.91	34.92
HhbHLH52	0.74	0.47	0.49	0.74	2.14	2.11
HhbHLH70	5.32	6.26	5.9	5.32	8.36	8.65
HhbHLH142	8.23	3.49	2.15	8.23	3.84	5.29
HhbHLH9	21.79	6.13	7.52	21.79	8.27	20.48
HhbHLH30	11.2	4.79	6.96	11.2	4.12	2.86
HhbHLH129	0.93	0.49	1.19	0.93	0.57	0.6
HhbHLH16	0.07	0	0.02	0.07	0.3	0.2
HhbHLH157	12.6	2.86	3.54	12.6	4.92	8.12
HhbHLH144	3.9	1.5	1.69	3.9	7.35	4.83
HhbHLH89	0.09	0.01	0	0.09	0	0.01
HhbHLH41	25.38	16.91	24.98	25.38	26.17	27.45
HhbHLH90	0.45	0.52	1.1	0.45	1.73	2.58
HhbHLH11	6.57	7.14	6.02	6.57	3.06	5.22
HhbHLH155	0.28	0	0.07	0.28	0	0.09
HhbHLH76	1.71	1.27	2.59	1.71	0.97	2.02
HhbHLH118	0.2	0.05	0.26	0.2	0.08	0
HhbHLH80	1.52	2.98	0.55	1.52	1.75	1.37
HhbHLH47	2.58	2	2.73	2.58	4.33	7.79
HhbHLH78	20.28	2.87	3.18	20.28	1.78	0.95
HhbHLH82	55.42	11.71	20.5	55.42	6.43	6.37
HhbHLH45	6.58	6.32	6.63	6.58	1.65	1.13
HhbHLH112	10.97	3.45	9.33	10.97	2.09	4.08

## Sheet: Table S7
Table S7 The primers of HhbHLHs for qRT-PCR and HhbHLH2 cloning.
Primer name	Forward primer sequence (5'-3')	Reverse primer sequence (5'-3')	PCR product length (bp)
Primers for qRT-PCR
HhbHLH2	GAGCGCATGAGGAAACTAC	CCTGTTTCTGGAGGTCTTTG	109
HhbHLH8	CAACTGAAGCCAGCAGAG	GTCAGGAGTTCGGGTCTAA	145
HhbHLH9	GTAGGCTCTTCGCCTAATG	CTTCCCGTCCTGTTCTTTC	144
HhbHLH20	GGGACCAAGCATCAATCATA	CCGAGAAGAGTGATGAAGAAG	123
HhbHLH26	CAGAGAAGTTCTGGCAGTTT	CGCTGATCCGTGTTCTTC	114
HhbHLH29	CGTTCCCTCTTTCTTCTTCC	CTCCGCCGTTGATATGATG	138
HhbHLH35	GGAATGCAGATGGGTCTTG	CTACCAGCCGAGGATACAA	149
HhbHLH51	CCGGATATGTCTGCCATTG	CTCATGCGCTCGCTTATT	140
HhbHLH54	GTCCCTGGTTCCTAACATAAC	CTTCAAGACCCGCAATCTC	122
HhbHLH57	GCCTTGTAGTCGCGAAAT	CAGCAGGAGGAAGAAGAAAG	141
HhbHLH67	AGTCTACGACGGTCCATT	CTGCTTCCTCCACCATATTC	134
HhbHLH78	GATTGGCAGTCTCTGTCTTC	GCTGTCACCGGAGATATTG	144
HhbHLH82	CGACAAGTTGAGTTCCTCTC	TGAGGCTGAGGTGTTTATTG	144
HhbHLH84	CTCCTGTCCTTCCTCCTAC	GCTGCTACGGTTTGTATGT	130
HhbHLH136	GCGATCAAGCGTCGATAAT	GAGAACTGTGGAAAGCTGAA	148
Primers for HhbHLH2
HhbHLH2-1305	ATGGAGTCAGATCTTCAACACTATCATCA	TTATTGCTGCTGGTGCTGGTGCTGGTGGTGTTGCGAGGAACACG	1294
